# Supplementary material for: In silico prediction of novel therapeutic targets using gene–disease association data
Source: J Transl Med. 2017 Aug 29;15:182. doi: 10.1186/s12967-017-1285-6 (PMC5576250; doi:10.1186/s12967-017-1285-6)
Supplement: Supplementary file 5 — Additional file 5: Table S1. Prediction results of neural network classifier. The first three columns contain gene identifiers, the fourth column is the prediction (0: non-target, 1: target), the fifth and sixth columns contain the predicted probabilities of being a target or not, respectively. [file 12967_2017_1285_MOESM5_ESM.csv]

Ensembl	Entrez	Symbol	Prediction	TargetProb	UnknownProb
ENSG00000000003	7105	TSPAN6	0	0.01	0.99
ENSG00000000005	64102	TNMD	0	0.01	0.99
ENSG00000000419	8813	DPM1	0	0.62	0.38
ENSG00000000457	57147	SCYL3	0	0.01	0.99
ENSG00000000460	55732	C1orf112	0	0.63	0.37
ENSG00000001036	2519	FUCA2	0	0.01	0.99
ENSG00000001084	2729	GCLC	1	0.99	0.01
ENSG00000001167	4800	NFYA	0	0.22	0.78
ENSG00000001460	90529	STPG1	0	0.28	0.72
ENSG00000001461	57185	NIPAL3	0	0.01	0.99
ENSG00000001497	81887	LAS1L	0	0.01	0.99
ENSG00000001561	22875	ENPP4	0	0.01	0.99
ENSG00000001617	6405	SEMA3F	0	0.09	0.91
ENSG00000001629	54467	ANKIB1	0	0.09	0.91
ENSG00000001631	889	KRIT1	1	0.99	0.01
ENSG00000002016	5893	RAD52	0	0.16	0.84
ENSG00000002330	572	BAD	1	0.99	0.01
ENSG00000002549	51056	LAP3	0	0.01	0.99
ENSG00000002586	4267	CD99	0	0.11	0.89
ENSG00000002587	9957	HS3ST1	0	0.04	0.96
ENSG00000002745	51384	WNT16	0	0.37	0.63
ENSG00000002822	8379	MAD1L1	0	0.79	0.21
ENSG00000002834	3927	LASP1	1	0.98	0.02
ENSG00000002933	55365	TMEM176A	0	0.01	0.99
ENSG00000003056	4074	M6PR	0	0.28	0.72
ENSG00000003096	90293	KLHL13	0	0.02	0.98
ENSG00000003137	56603	CYP26B1	0	0.89	0.11
ENSG00000003147	3382	ICA1	0	0.15	0.85
ENSG00000003249	79007	DBNDD1	0	0.51	0.49
ENSG00000003393	57679	ALS2	0	0.01	0.99
ENSG00000003400	843	CASP10	0	0.59	0.41
ENSG00000003509	55471	NDUFAF7	0	0.26	0.74
ENSG00000003756	10181	RBM5	0	0.1	0.9
ENSG00000003987	9108	MTMR7	0	0.02	0.98
ENSG00000003989	6542	SLC7A2	0	0.04	0.96
ENSG00000004139	23098	SARM1	0	0.01	0.99
ENSG00000004142	26073	POLDIP2	0	0.38	0.62
ENSG00000004399	23129	PLXND1	0	0.01	0.99
ENSG00000004455	204	AK2	0	0.01	0.99
ENSG00000004478	2288	FKBP4	1	0.99	0.01
ENSG00000004534	10180	RBM6	0	0.48	0.52
ENSG00000004660	84254	CAMKK1	0	0.01	0.99
ENSG00000004700	5965	RECQL	0	0.13	0.87
ENSG00000004766	55610	VPS50	0	0.05	0.95
ENSG00000004776	126393	HSPB6	0	0.01	0.99
ENSG00000004777	115703	ARHGAP33	1	0.99	0.01
ENSG00000004779	4706	NDUFAB1	0	0.33	0.67
ENSG00000004799	5166	PDK4	0	0.01	0.99
ENSG00000004809	85413	SLC22A16	0	0.07	0.93
ENSG00000004838	51364	ZMYND10	0	0.05	0.95
ENSG00000004846	340273	ABCB5	0	0.5	0.5
ENSG00000004848	170302	ARX	0	0.72	0.28
ENSG00000004866	7982	ST7	0	0.64	0.36
ENSG00000004866	93655	ST7	0	0.64	0.36
ENSG00000004897	996	CDC27	0	0.01	0.99
ENSG00000004939	6521	SLC4A1	1	0.99	0.01
ENSG00000004961	3052	HCCS	0	0.01	0.99
ENSG00000004975	1856	DVL2	0	0.09	0.91
ENSG00000005001	64063	PRSS22	0	0.09	0.91
ENSG00000005007	5976	UPF1	0	0.11	0.89
ENSG00000005020	8935	SKAP2	1	0.99	0.01
ENSG00000005022	292	SLC25A5	0	0.35	0.65
ENSG00000005059	55013	CCDC109B	0	0.02	0.98
ENSG00000005073	3207	HOXA11	0	0.83	0.17
ENSG00000005075	5439	POLR2J	0	0.23	0.77
ENSG00000005100	56919	DHX33	0	0.01	0.99
ENSG00000005102	4222	MEOX1	0	0.62	0.38
ENSG00000005108	221981	THSD7A	0	0.53	0.47
ENSG00000005156	3980	LIG3	0	0.17	0.83
ENSG00000005175	79657	RPAP3	0	0.1	0.9
ENSG00000005187	6296	ACSM3	0	0.77	0.23
ENSG00000005189	81691	AC004381.6	0	0.11	0.89
ENSG00000005194	57019	CIAPIN1	0	0.32	0.68
ENSG00000005206	56928	SPPL2B	0	0.3	0.7
ENSG00000005238	80256	FAM214B	0	0.01	0.99
ENSG00000005243	51226	COPZ2	0	0.01	0.99
ENSG00000005249	5577	PRKAR2B	0	0.06	0.94
ENSG00000005302	10943	MSL3	0	0.02	0.98
ENSG00000005436	6936	GCFC2	0	0.76	0.24
ENSG00000005448	84058	WDR54	0	0.01	0.99
ENSG00000005469	54677	CROT	0	0.01	0.99
ENSG00000005483	55904	KMT2E	0	0.82	0.18
ENSG00000005486	57414	RHBDD2	0	0.01	0.99
ENSG00000005513	30812	SOX8	1	0.98	0.02
ENSG00000005700	25998	IBTK	0	0.78	0.22
ENSG00000005810	23077	MYCBP2	0	0.08	0.92
ENSG00000005812	26224	FBXL3	0	0.37	0.63
ENSG00000005882	5164	PDK2	0	0.01	0.99
ENSG00000005889	7543	ZFX	0	0.27	0.73
ENSG00000005893	3920	LAMP2	0	0.01	0.99
ENSG00000005981	51666	ASB4	0	0.06	0.94
ENSG00000006007	51573	GDE1	0	0.01	0.99
ENSG00000006015	55049	C19orf60	0	0.01	0.99
ENSG00000006016	9244	CRLF1	0	0.01	0.99
ENSG00000006025	114881	OSBPL7	0	0.01	0.99
ENSG00000006042	26022	TMEM98	0	0.05	0.95
ENSG00000006047	51087	YBX2	0	0.01	0.99
ENSG00000006059	3883	KRT33A	0	0.27	0.73
ENSG00000006062	9020	MAP3K14	1	0.99	0.01
ENSG00000006116	10368	CACNG3	0	0.07	0.93
ENSG00000006118	54972	TMEM132A	0	0.01	0.99
ENSG00000006125	163	AP2B1	1	0.99	0.01
ENSG00000006128	6863	TAC1	0	0.03	0.97
ENSG00000006194	10127	ZNF263	0	0.37	0.63
ENSG00000006377	1750	DLX6	0	0.46	0.54
ENSG00000006432	4293	MAP3K9	0	0.01	0.99
ENSG00000006451	5898	RALA	0	0.1	0.9
ENSG00000006453	55971	BAIAP2L1	0	0.08	0.92
ENSG00000006459	80853	KDM7A	0	0.01	0.99
ENSG00000006468	2115	ETV1	0	0.77	0.23
ENSG00000006530	55750	AGK	0	0.07	0.93
ENSG00000006534	221	ALDH3B1	1	0.98	0.02
ENSG00000006555	55001	TTC22	0	0.01	0.99
ENSG00000006576	57157	PHTF2	0	0.32	0.68
ENSG00000006606	10344	CCL26	0	0.01	0.99
ENSG00000006607	9855	FARP2	0	0.77	0.23
ENSG00000006611	10083	USH1C	0	0.62	0.38
ENSG00000006625	79017	GGCT	0	0.01	0.99
ENSG00000006634	10926	DBF4	0	0.71	0.29
ENSG00000006652	3475	IFRD1	0	0.21	0.79
ENSG00000006659	56891	LGALS14	0	0.11	0.89
ENSG00000006695	1352	COX10	0	0.01	0.99
ENSG00000006704	9569	GTF2IRD1	1	0.99	0.01
ENSG00000006712	54623	PAF1	0	0.39	0.61
ENSG00000006715	27072	VPS41	0	0.34	0.66
ENSG00000006740	9912	ARHGAP44	0	0.01	0.99
ENSG00000006744	60528	ELAC2	0	0.01	0.99
ENSG00000006756	414	ARSD	0	0.01	0.99
ENSG00000006757	8228	PNPLA4	0	0.26	0.74
ENSG00000006788	8735	MYH13	0	0.01	0.99
ENSG00000006831	79602	ADIPOR2	1	0.99	0.01
ENSG00000006837	51265	CDKL3	0	0.01	0.99
ENSG00000007001	151531	UPP2	0	0.08	0.92
ENSG00000007038	10942	PRSS21	1	0.99	0.01
ENSG00000007047	57787	MARK4	0	0.63	0.37
ENSG00000007129	90273	CEACAM21	0	0.83	0.17
ENSG00000007168	5048	PAFAH1B1	0	0.73	0.27
ENSG00000007174	1770	DNAH9	0	0.51	0.49
ENSG00000007216	9058	SLC13A2	0	0.01	0.99
ENSG00000007237	8522	GAS7	0	0.71	0.29
ENSG00000007255	79090	TRAPPC6A	1	0.99	0.01
ENSG00000007264	4145	MATK	0	0.21	0.79
ENSG00000007306	1087	CEACAM7	0	0.04	0.96
ENSG00000007314	6329	SCN4A	1	0.96	0.04
ENSG00000007341	54879	ST7L	0	0.11	0.89
ENSG00000007350	8277	TKTL1	0	0.18	0.82
ENSG00000007372	5080	PAX6	1	0.96	0.04
ENSG00000007384	64285	RHBDF1	1	0.92	0.08
ENSG00000007392	55692	LUC7L	0	0.07	0.93
ENSG00000007402	9254	CACNA2D2	1	0.99	0.01
ENSG00000007516	8938	BAIAP3	0	0.01	0.99
ENSG00000007520	115939	TSR3	0	0.01	0.99
ENSG00000007541	9091	PIGQ	0	0.35	0.65
ENSG00000007866	7005	TEAD3	0	0.11	0.89
ENSG00000007933	2328	FMO3	0	0.53	0.47
ENSG00000007968	1870	E2F2	0	0.01	0.99
ENSG00000008018	5689	PSMB1	0	0.01	0.99
ENSG00000008083	3720	JARID2	0	0.76	0.24
ENSG00000008086	6792	CDKL5	0	0.51	0.49
ENSG00000008118	57172	CAMK1G	0	0.09	0.91
ENSG00000008128	728642	CDK11A	0	0.11	0.89
ENSG00000008130	65220	NADK	0	0.01	0.99
ENSG00000008196	7021	TFAP2B	0	0.04	0.96
ENSG00000008197	83741	TFAP2D	0	0.01	0.99
ENSG00000008226	9940	DLEC1	0	0.08	0.92
ENSG00000008256	9265	CYTH3	0	0.01	0.99
ENSG00000008277	53616	ADAM22	0	0.23	0.77
ENSG00000008282	6856	SYPL1	0	0.22	0.78
ENSG00000008283	1534	CYB561	0	0.28	0.72
ENSG00000008294	9043	SPAG9	1	0.99	0.01
ENSG00000008300	1951	CELSR3	0	0.01	0.99
ENSG00000008311	10157	AASS	0	0.01	0.99
ENSG00000008323	55200	PLEKHG6	0	0.01	0.99
ENSG00000008382	84954	MPND	0	0.01	0.99
ENSG00000008394	4257	MGST1	0	0.03	0.97
ENSG00000008405	1407	CRY1	0	0.05	0.95
ENSG00000008438	8993	PGLYRP1	1	0.99	0.01
ENSG00000008441	4784	NFIX	0	0.31	0.69
ENSG00000008513	6482	ST3GAL1	0	0.04	0.96
ENSG00000008517	9235	IL32	0	0.75	0.25
ENSG00000008710	5310	PKD1	0	0.11	0.89
ENSG00000008838	9862	MED24	0	0.61	0.39
ENSG00000008853	23221	RHOBTB2	0	0.01	0.99
ENSG00000008869	54497	HEATR5B	0	0.01	0.99
ENSG00000008952	7095	SEC62	0	0.01	0.99
ENSG00000008988	6224	RPS20	0	0.01	0.99
ENSG00000009307	7812	CSDE1	0	0.12	0.88
ENSG00000009335	9690	UBE3C	0	0.47	0.53
ENSG00000009413	5980	REV3L	0	0.37	0.63
ENSG00000009694	10178	TENM1	0	0.03	0.97
ENSG00000009709	5081	PAX7	0	0.78	0.22
ENSG00000009765	389434	IYD	0	0.04	0.96
ENSG00000009780	199870	FAM76A	0	0.01	0.99
ENSG00000009790	80342	TRAF3IP3	0	0.01	0.99
ENSG00000009830	29954	POMT2	0	0.26	0.74
ENSG00000009844	51534	VTA1	1	0.95	0.05
ENSG00000009950	51085	MLXIPL	0	0.79	0.21
ENSG00000009954	9031	BAZ1B	1	0.99	0.01
ENSG00000010017	10048	RANBP9	0	0.02	0.98
ENSG00000010030	51513	ETV7	0	0.01	0.99
ENSG00000010072	83932	SPRTN	0	0.11	0.89
ENSG00000010165	51603	METTL13	0	0.01	0.99
ENSG00000010219	8798	DYRK4	0	0.23	0.77
ENSG00000010256	7384	UQCRC1	0	0.19	0.81
ENSG00000010270	83930	STARD3NL	0	0.01	0.99
ENSG00000010278	928	CD9	0	0.89	0.11
ENSG00000010282	57467	HHATL	0	0.01	0.99
ENSG00000010292	9918	NCAPD2	0	0.01	0.99
ENSG00000010295	25900	IFFO1	0	0.01	0.99
ENSG00000010318	51533	PHF7	0	0.01	0.99
ENSG00000010319	56920	SEMA3G	0	0.01	0.99
ENSG00000010361	80199	FUZ	1	0.99	0.01
ENSG00000010379	6540	SLC6A13	0	0.14	0.86
ENSG00000010438	5646	PRSS3	0	0.01	0.99
ENSG00000010539	7752	ZNF200	0	0.01	0.99
ENSG00000010626	10233	LRRC23	0	0.11	0.89
ENSG00000010704	3077	HFE	1	0.98	0.02
ENSG00000010803	22955	SCMH1	0	0.79	0.21
ENSG00000010818	3097	HIVEP2	0	0.12	0.88
ENSG00000010932	2326	FMO1	0	0.01	0.99
ENSG00000011007	6924	TCEB3	0	0.71	0.29
ENSG00000011009	11313	LYPLA2	0	0.27	0.73
ENSG00000011028	9902	MRC2	0	0.01	0.99
ENSG00000011052	654364	NME1-NME2	0	0.01	0.99
ENSG00000011083	6534	SLC6A7	0	0.3	0.7
ENSG00000011105	10867	TSPAN9	0	0.45	0.55
ENSG00000011114	55727	BTBD7	0	0.17	0.83
ENSG00000011132	9546	APBA3	0	0.37	0.63
ENSG00000011143	54903	MKS1	1	0.99	0.01
ENSG00000011198	51099	ABHD5	1	0.95	0.05
ENSG00000011201	3730	ANOS1	0	0.01	0.99
ENSG00000011243	26993	AKAP8L	0	0.01	0.99
ENSG00000011258	54799	MBTD1	0	0.28	0.72
ENSG00000011260	51096	UTP18	0	0.03	0.97
ENSG00000011275	54476	RNF216	0	0.54	0.46
ENSG00000011295	54902	TTC19	0	0.01	0.99
ENSG00000011304	5725	PTBP1	0	0.01	0.99
ENSG00000011332	8193	DPF1	0	0.01	0.99
ENSG00000011347	9066	SYT7	0	0.01	0.99
ENSG00000011376	23395	LARS2	0	0.01	0.99
ENSG00000011405	5286	PIK3C2A	1	0.99	0.01
ENSG00000011426	54443	ANLN	0	0.08	0.92
ENSG00000011451	58525	WIZ	0	0.25	0.75
ENSG00000011478	54814	QPCTL	0	0.01	0.99
ENSG00000011485	5536	PPP5C	1	0.99	0.01
ENSG00000011523	23177	CEP68	0	0.01	0.99
ENSG00000011566	8491	MAP4K3	0	0.01	0.99
ENSG00000011590	27033	ZBTB32	0	0.11	0.89
ENSG00000011600	7305	TYROBP	1	0.99	0.01
ENSG00000011638	57146	TMEM159	0	0.01	0.99
ENSG00000012061	2067	ERCC1	1	0.99	0.01
ENSG00000012171	7869	SEMA3B	0	0.01	0.99
ENSG00000012174	51360	MBTPS2	0	0.01	0.99
ENSG00000012211	4007	PRICKLE3	0	0.01	0.99
ENSG00000012232	2137	EXTL3	0	0.72	0.28
ENSG00000012660	60481	ELOVL5	0	0.27	0.73
ENSG00000012817	8284	KDM5D	0	0.01	0.99
ENSG00000012822	57658	CALCOCO1	0	0.52	0.48
ENSG00000012963	55148	UBR7	0	0.01	0.99
ENSG00000013016	30845	EHD3	0	0.04	0.96
ENSG00000013275	5704	PSMC4	0	0.08	0.92
ENSG00000013288	23324	MAN2B2	0	0.34	0.66
ENSG00000013293	57709	SLC7A14	0	0.07	0.93
ENSG00000013297	5010	CLDN11	1	0.99	0.01
ENSG00000013306	51629	SLC25A39	0	0.01	0.99
ENSG00000013364	9961	MVP	0	0.34	0.66
ENSG00000013374	51667	NUB1	0	0.01	0.99
ENSG00000013375	5238	PGM3	0	0.77	0.23
ENSG00000013392	112611	RWDD2A	0	0.01	0.99
ENSG00000013503	55703	POLR3B	0	0.01	0.99
ENSG00000013523	23357	ANGEL1	0	0.11	0.89
ENSG00000013563	1774	DNASE1L1	0	0.01	0.99
ENSG00000013573	1663	DDX11	1	0.94	0.06
ENSG00000013588	9052	GPRC5A	0	0.01	0.99
ENSG00000013619	10046	MAMLD1	0	0.74	0.26
ENSG00000013810	10460	TACC3	0	0.09	0.91
ENSG00000014123	23376	UFL1	0	0.75	0.25
ENSG00000014138	23649	POLA2	0	0.01	0.99
ENSG00000014164	23144	ZC3H3	0	0.01	0.99
ENSG00000014641	4190	MDH1	0	0.01	0.99
ENSG00000014824	10463	SLC30A9	0	0.01	0.99
ENSG00000014914	10903	MTMR11	0	0.1	0.9
ENSG00000014919	1355	COX15	0	0.01	0.99
ENSG00000015133	440193	CCDC88C	0	0.04	0.96
ENSG00000015153	10138	YAF2	0	0.01	0.99
ENSG00000015171	10771	ZMYND11	0	0.01	0.99
ENSG00000015413	1800	DPEP1	0	0.43	0.57
ENSG00000015475	637	BID	0	0.09	0.91
ENSG00000015479	9782	MATR3	0	0.01	0.99
ENSG00000015532	64132	XYLT2	0	0.33	0.67
ENSG00000015568	84220	RGPD5	0	0.01	0.99
ENSG00000015568	729540	RGPD5	0	0.01	0.99
ENSG00000015676	23386	NUDCD3	0	0.01	0.99
ENSG00000016082	3670	ISL1	0	0.44	0.56
ENSG00000016391	55349	CHDH	0	0.4	0.6
ENSG00000016402	53832	IL20RA	0	0.01	0.99
ENSG00000016602	22802	CLCA4	0	0.04	0.96
ENSG00000016864	55830	GLT8D1	0	0.01	0.99
ENSG00000017260	27032	ATP2C1	1	0.97	0.03
ENSG00000017483	92745	SLC38A5	0	0.01	0.99
ENSG00000018189	22902	RUFY3	0	0.01	0.99
ENSG00000018236	1272	CNTN1	0	0.08	0.92
ENSG00000018280	6556	SLC11A1	1	0.99	0.01
ENSG00000018408	25937	WWTR1	1	0.98	0.02
ENSG00000018510	8540	AGPS	0	0.01	0.99
ENSG00000018610	63932	CXorf56	0	0.01	0.99
ENSG00000018625	477	ATP1A2	0	0.02	0.98
ENSG00000018699	55622	TTC27	0	0.43	0.57
ENSG00000019102	23584	VSIG2	0	0.01	0.99
ENSG00000019144	23187	PHLDB1	0	0.01	0.99
ENSG00000019169	8685	MARCO	0	0.01	0.99
ENSG00000019485	56981	PRDM11	0	0.01	0.99
ENSG00000019505	57586	SYT13	0	0.06	0.94
ENSG00000019549	6591	SNAI2	0	0.14	0.86
ENSG00000019995	54764	ZRANB1	0	0.62	0.38
ENSG00000020129	23154	NCDN	0	0.01	0.99
ENSG00000020181	25960	ADGRA2	0	0.18	0.82
ENSG00000020256	55734	ZFP64	0	0.01	0.99
ENSG00000020426	4331	MNAT1	0	0.41	0.59
ENSG00000020577	23034	SAMD4A	0	0.69	0.31
ENSG00000020633	864	RUNX3	0	0.62	0.38
ENSG00000020922	4361	MRE11A	0	0.01	0.99
ENSG00000021355	1992	SERPINB1	1	0.98	0.02
ENSG00000021461	64816	CYP3A43	0	0.34	0.66
ENSG00000021488	11136	SLC7A9	0	0.89	0.11
ENSG00000021574	6683	SPAST	0	0.01	0.99
ENSG00000021645	9369	NRXN3	0	0.01	0.99
ENSG00000021762	114879	OSBPL5	0	0.22	0.78
ENSG00000021776	9716	AQR	0	0.4	0.6
ENSG00000021852	732	C8B	0	0.22	0.78
ENSG00000022267	2273	FHL1	0	0.03	0.97
ENSG00000022277	51507	RTFDC1	0	0.01	0.99
ENSG00000022556	55655	NLRP2	0	0.01	0.99
ENSG00000022567	57210	SLC45A4	0	0.43	0.57
ENSG00000022840	9921	RNF10	1	0.99	0.01
ENSG00000023041	64429	ZDHHC6	0	0.01	0.99
ENSG00000023171	57476	GRAMD1B	0	0.06	0.94
ENSG00000023191	6050	RNH1	0	0.7	0.3
ENSG00000023228	4719	NDUFS1	0	0.26	0.74
ENSG00000023287	9821	RB1CC1	0	0.36	0.64
ENSG00000023318	23071	ERP44	0	0.08	0.92
ENSG00000023516	11215	AKAP11	0	0.13	0.87
ENSG00000023572	51022	GLRX2	0	0.11	0.89
ENSG00000023608	6617	SNAPC1	0	0.01	0.99
ENSG00000023697	51071	DERA	0	0.44	0.56
ENSG00000023734	11171	STRAP	0	0.11	0.89
ENSG00000023892	50619	DEF6	0	0.31	0.69
ENSG00000023902	51177	PLEKHO1	0	0.01	0.99
ENSG00000023909	2730	GCLM	0	0.01	0.99
ENSG00000024048	23304	UBR2	0	0.8	0.2
ENSG00000024422	30846	EHD2	0	0.01	0.99
ENSG00000024526	55635	DEPDC1	0	0.01	0.99
ENSG00000024862	25901	CCDC28A	0	0.01	0.99
ENSG00000025039	58528	RRAGD	0	0.01	0.99
ENSG00000025156	3298	HSF2	1	0.99	0.01
ENSG00000025293	51230	PHF20	0	0.45	0.55
ENSG00000025770	29781	NCAPH2	0	0.01	0.99
ENSG00000025772	10953	TOMM34	0	0.01	0.99
ENSG00000025796	11231	SEC63	0	0.08	0.92
ENSG00000025800	23633	KPNA6	0	0.01	0.99
ENSG00000026036	NA	RTEL1-TNFRSF6B	0	0.01	0.99
ENSG00000026297	8635	RNASET2	0	0.03	0.97
ENSG00000026559	3755	KCNG1	0	0.08	0.92
ENSG00000026950	11119	BTN3A1	0	0.01	0.99
ENSG00000027001	4285	MIPEP	0	0.18	0.82
ENSG00000027644	3645	INSRR	0	0.19	0.81
ENSG00000027847	11285	B4GALT7	0	0.61	0.39
ENSG00000028116	7444	VRK2	0	0.01	0.99
ENSG00000028137	7133	TNFRSF1B	0	0.7	0.3
ENSG00000028203	55591	VEZT	0	0.45	0.55
ENSG00000028277	5452	POU2F2	1	0.99	0.01
ENSG00000028310	65980	BRD9	0	0.11	0.89
ENSG00000028528	6642	SNX1	0	0.01	0.99
ENSG00000028839	9519	TBPL1	1	0.98	0.02
ENSG00000029153	56938	ARNTL2	0	0.01	0.99
ENSG00000029363	9774	BCLAF1	0	0.11	0.89
ENSG00000029364	55334	SLC39A9	0	0.23	0.77
ENSG00000029534	286	ANK1	1	0.92	0.08
ENSG00000029559	3381	IBSP	1	0.99	0.01
ENSG00000029639	51106	TFB1M	0	0.1	0.9
ENSG00000029725	9135	RABEP1	0	0.83	0.17
ENSG00000029993	3149	HMGB3	0	0.06	0.94
ENSG00000030066	23279	NUP160	0	0.31	0.69
ENSG00000030110	578	BAK1	0	0.28	0.72
ENSG00000030304	4593	MUSK	0	0.08	0.92
ENSG00000031003	51306	FAM13B	0	0.01	0.99
ENSG00000031081	57514	ARHGAP31	0	0.01	0.99
ENSG00000031691	55166	CENPQ	0	0.01	0.99
ENSG00000031698	6301	SARS	0	0.39	0.61
ENSG00000031823	8498	RANBP3	0	0.25	0.75
ENSG00000032219	5926	ARID4A	0	0.06	0.94
ENSG00000032389	7260	TSSC1	0	0.7	0.3
ENSG00000032444	10908	PNPLA6	0	0.01	0.99
ENSG00000032742	8100	IFT88	1	0.96	0.04
ENSG00000033011	56052	ALG1	1	0.94	0.06
ENSG00000033030	55596	ZCCHC8	0	0.65	0.35
ENSG00000033050	10061	ABCF2	0	0.04	0.96
ENSG00000033100	54480	CHPF2	0	0.37	0.63
ENSG00000033122	57554	LRRC7	0	0.05	0.95
ENSG00000033170	2530	FUT8	0	0.34	0.66
ENSG00000033327	9846	GAB2	1	0.99	0.01
ENSG00000033627	535	ATP6V0A1	0	0.18	0.82
ENSG00000033800	8554	PIAS1	0	0.62	0.38
ENSG00000033867	9497	SLC4A7	1	0.95	0.05
ENSG00000034053	321	APBA2	0	0.55	0.45
ENSG00000034239	79645	EFCAB1	0	0.01	0.99
ENSG00000034510	9168	TMSB10	0	0.01	0.99
ENSG00000034533	28990	ASTE1	0	0.01	0.99
ENSG00000034677	25897	RNF19A	0	0.19	0.81
ENSG00000034693	8504	PEX3	0	0.83	0.17
ENSG00000034713	11345	GABARAPL2	0	0.08	0.92
ENSG00000034971	4653	MYOC	0	0.01	0.99
ENSG00000035115	26751	SH3YL1	0	0.01	0.99
ENSG00000035141	84908	FAM136A	0	0.02	0.98
ENSG00000035403	7414	VCL	1	0.98	0.02
ENSG00000035499	55789	DEPDC1B	0	0.01	0.99
ENSG00000035664	23604	DAPK2	0	0.01	0.99
ENSG00000035681	8439	NSMAF	0	0.21	0.79
ENSG00000035687	159	ADSS	0	0.57	0.43
ENSG00000035720	26228	STAP1	0	0.03	0.97
ENSG00000035862	7077	TIMP2	0	0.63	0.37
ENSG00000035928	5981	RFC1	0	0.39	0.61
ENSG00000036054	55773	TBC1D23	0	0.16	0.84
ENSG00000036448	9172	MYOM2	0	0.79	0.21
ENSG00000036565	6570	SLC18A1	0	0.51	0.49
ENSG00000036672	9099	USP2	0	0.23	0.77
ENSG00000037042	27175	TUBG2	0	0.01	0.99
ENSG00000037241	51121	RPL26L1	0	0.02	0.98
ENSG00000037474	54888	NSUN2	1	0.99	0.01
ENSG00000037749	4238	MFAP3	0	0.01	0.99
ENSG00000037757	84245	MRI1	0	0.01	0.99
ENSG00000037897	4234	METTL1	0	0.01	0.99
ENSG00000038002	175	AGA	0	0.06	0.94
ENSG00000038219	259282	BOD1L1	0	0.04	0.96
ENSG00000038274	27430	MAT2B	0	0.71	0.29
ENSG00000038295	7092	TLL1	0	0.45	0.55
ENSG00000038358	23644	EDC4	0	0.03	0.97
ENSG00000038427	1462	VCAN	0	0.81	0.19
ENSG00000038532	23274	CLEC16A	0	0.01	0.99
ENSG00000038945	4481	MSR1	0	0.04	0.96
ENSG00000039139	1767	DNAH5	1	0.98	0.02
ENSG00000039319	9765	ZFYVE16	0	0.01	0.99
ENSG00000039523	79567	FAM65A	0	0.03	0.97
ENSG00000039537	729	C6	0	0.01	0.99
ENSG00000039560	26064	RAI14	0	0.04	0.96
ENSG00000039600	11063	SOX30	0	0.01	0.99
ENSG00000039650	11284	PNKP	0	0.01	0.99
ENSG00000039987	54831	BEST2	0	0.11	0.89
ENSG00000040199	23035	PHLPP2	0	0.08	0.92
ENSG00000040275	54908	SPDL1	0	0.03	0.97
ENSG00000040341	27067	STAU2	0	0.2	0.8
ENSG00000040487	54896	PQLC2	0	0.03	0.97
ENSG00000040531	1497	CTNS	0	0.01	0.99
ENSG00000040608	65078	RTN4R	0	0.68	0.32
ENSG00000040633	79142	PHF23	0	0.72	0.28
ENSG00000040731	1008	CDH10	0	0.02	0.98
ENSG00000040933	3631	INPP4A	0	0.8	0.2
ENSG00000041353	5874	RAB27B	0	0.73	0.27
ENSG00000041357	5685	PSMA4	0	0.52	0.48
ENSG00000041515	23026	MYO16	0	0.72	0.28
ENSG00000041802	55341	LSG1	0	0.19	0.81
ENSG00000041880	10039	PARP3	0	0.26	0.74
ENSG00000042062	140876	FAM65C	0	0.01	0.99
ENSG00000042286	84883	AIFM2	0	0.01	0.99
ENSG00000042304	56918	C2orf83	0	0.46	0.54
ENSG00000042317	55812	SPATA7	0	0.76	0.24
ENSG00000042429	9440	MED17	0	0.02	0.98
ENSG00000042445	54884	RETSAT	0	0.01	0.99
ENSG00000042493	822	CAPG	1	0.99	0.01
ENSG00000042753	1175	AP2S1	0	0.55	0.45
ENSG00000042781	7399	USH2A	0	0.61	0.39
ENSG00000042813	11055	ZPBP	1	0.99	0.01
ENSG00000042832	7038	TG	1	0.99	0.01
ENSG00000042980	10863	ADAM28	0	0.04	0.96
ENSG00000043039	8538	BARX2	0	0.74	0.26
ENSG00000043093	54165	DCUN1D1	0	0.16	0.84
ENSG00000043143	23338	JADE2	0	0.17	0.83
ENSG00000043355	7546	ZIC2	1	0.99	0.01
ENSG00000043462	3937	LCP2	0	0.01	0.99
ENSG00000043514	54802	TRIT1	0	0.11	0.89
ENSG00000044012	2981	GUCA2B	0	0.9	0.1
ENSG00000044090	9820	CUL7	0	0.82	0.18
ENSG00000044115	1495	CTNNA1	0	0.19	0.81
ENSG00000044446	5256	PHKA2	0	0.04	0.96
ENSG00000044459	54875	CNTLN	0	0.58	0.42
ENSG00000046604	1829	DSG2	0	0.03	0.97
ENSG00000046647	54960	GEMIN8	0	0.14	0.86
ENSG00000046651	8481	OFD1	0	0.52	0.48
ENSG00000046653	2824	GPM6B	0	0.01	0.99
ENSG00000046774	51438	MAGEC2	0	0.03	0.97
ENSG00000046889	80243	PREX2	0	0.04	0.96
ENSG00000047056	22884	WDR37	0	0.01	0.99
ENSG00000047188	64848	YTHDC2	0	0.59	0.41
ENSG00000047249	51606	ATP6V1H	0	0.75	0.25
ENSG00000047315	5431	POLR2B	0	0.48	0.52
ENSG00000047346	56204	FAM214A	0	0.07	0.93
ENSG00000047365	116984	ARAP2	0	0.04	0.96
ENSG00000047410	7175	TPR	1	0.93	0.07
ENSG00000047457	1356	CP	1	0.99	0.01
ENSG00000047578	23247	KIAA0556	0	0.11	0.89
ENSG00000047579	84062	DTNBP1	1	0.99	0.01
ENSG00000047597	7504	XK	0	0.74	0.26
ENSG00000047621	57102	C12orf4	0	0.38	0.62
ENSG00000047644	55841	WWC3	0	0.01	0.99
ENSG00000047648	395	ARHGAP6	0	0.01	0.99
ENSG00000047662	27146	FAM184B	0	0.8	0.2
ENSG00000047849	4134	MAP4	0	0.06	0.94
ENSG00000047932	57120	GOPC	0	0.83	0.17
ENSG00000048028	57646	USP28	0	0.01	0.99
ENSG00000048052	9734	HDAC9	0	0.21	0.79
ENSG00000048140	26262	TSPAN17	0	0.01	0.99
ENSG00000048342	57545	CC2D2A	0	0.01	0.99
ENSG00000048392	50484	RRM2B	0	0.02	0.98
ENSG00000048405	168850	ZNF800	0	0.01	0.99
ENSG00000048471	92017	SNX29	0	0.75	0.25
ENSG00000048540	55885	LMO3	0	0.06	0.94
ENSG00000048544	55173	MRPS10	0	0.01	0.99
ENSG00000048649	51773	RSF1	0	0.03	0.97
ENSG00000048707	55187	VPS13D	0	0.05	0.95
ENSG00000048740	10659	CELF2	0	0.02	0.98
ENSG00000048828	23196	FAM120A	0	0.01	0.99
ENSG00000049130	4254	KITLG	1	0.99	0.01
ENSG00000049167	1161	ERCC8	1	0.94	0.06
ENSG00000049192	11174	ADAMTS6	0	0.36	0.64
ENSG00000049245	9341	VAMP3	0	0.01	0.99
ENSG00000049246	8863	PER3	0	0.48	0.52
ENSG00000049247	10911	UTS2	0	0.4	0.6
ENSG00000049283	55040	EPN3	0	0.01	0.99
ENSG00000049449	5954	RCN1	0	0.77	0.23
ENSG00000049449	440034	RCN1	0	0.77	0.23
ENSG00000049541	5982	RFC2	0	0.01	0.99
ENSG00000049618	57492	ARID1B	0	0.8	0.2
ENSG00000049656	81037	CLPTM1L	0	0.73	0.27
ENSG00000049759	23327	NEDD4L	0	0.51	0.49
ENSG00000049769	89801	PPP1R3F	0	0.01	0.99
ENSG00000049860	3074	HEXB	0	0.02	0.98
ENSG00000049883	79810	PTCD2	0	0.22	0.78
ENSG00000050030	340533	KIAA2022	0	0.03	0.97
ENSG00000050130	51528	JKAMP	0	0.01	0.99
ENSG00000050165	27122	DKK3	1	0.99	0.01
ENSG00000050327	7984	ARHGEF5	0	0.01	0.99
ENSG00000050327	102725117	ARHGEF5	0	0.01	0.99
ENSG00000050344	9603	NFE2L3	0	0.07	0.93
ENSG00000050393	63933	MCUR1	0	0.06	0.94
ENSG00000050405	51474	LIMA1	0	0.16	0.84
ENSG00000050426	25875	LETMD1	0	0.01	0.99
ENSG00000050555	10319	LAMC3	0	0.7	0.3
ENSG00000050730	79931	TNIP3	0	0.03	0.97
ENSG00000050767	91522	COL23A1	0	0.02	0.98
ENSG00000050820	9564	BCAR1	0	0.34	0.66
ENSG00000051009	84067	FAM160A2	0	0.26	0.74
ENSG00000051108	9709	HERPUD1	0	0.75	0.25
ENSG00000051128	9454	HOMER3	0	0.01	0.99
ENSG00000051180	5888	RAD51	0	0.01	0.99
ENSG00000051341	10721	POLQ	0	0.03	0.97
ENSG00000051523	1535	CYBA	0	0.36	0.64
ENSG00000051596	84321	THOC3	0	0.01	0.99
ENSG00000051620	23593	HEBP2	0	0.01	0.99
ENSG00000051825	10198	MPHOSPH9	0	0.06	0.94
ENSG00000052126	54477	PLEKHA5	0	0.01	0.99
ENSG00000052344	5652	PRSS8	1	0.95	0.05
ENSG00000052723	80143	SIKE1	0	0.01	0.99
ENSG00000052749	23223	RRP12	0	0.01	0.99
ENSG00000052795	57600	FNIP2	0	0.03	0.97
ENSG00000052802	6307	MSMO1	0	0.07	0.93
ENSG00000052841	55761	TTC17	0	0.01	0.99
ENSG00000052850	60529	ALX4	0	0.9	0.1
ENSG00000053108	23105	FSTL4	0	0.07	0.93
ENSG00000053254	1112	FOXN3	0	0.04	0.96
ENSG00000053328	728464	METTL24	0	0.22	0.78
ENSG00000053371	8574	AKR7A2	0	0.02	0.98
ENSG00000053372	51154	MRTO4	0	0.01	0.99
ENSG00000053438	4826	NNAT	0	0.76	0.24
ENSG00000053501	55850	USE1	0	0.28	0.72
ENSG00000053747	3909	LAMA3	0	0.75	0.25
ENSG00000053770	55745	AP5M1	0	0.14	0.86
ENSG00000053900	29945	ANAPC4	0	0.82	0.18
ENSG00000053918	3784	KCNQ1	0	0.81	0.19
ENSG00000054116	27095	TRAPPC3	0	0.23	0.77
ENSG00000054118	9967	THRAP3	0	0.57	0.43
ENSG00000054148	29085	PHPT1	0	0.32	0.68
ENSG00000054179	954	ENTPD2	0	0.37	0.63
ENSG00000054267	51742	ARID4B	0	0.01	0.99
ENSG00000054277	23596	OPN3	0	0.03	0.97
ENSG00000054282	10806	SDCCAG8	0	0.02	0.98
ENSG00000054356	5798	PTPRN	0	0.11	0.89
ENSG00000054392	55733	HHAT	0	0.52	0.48
ENSG00000054598	2296	FOXC1	1	0.95	0.05
ENSG00000054611	25771	TBC1D22A	0	0.69	0.31
ENSG00000054654	23224	SYNE2	0	0.05	0.95
ENSG00000054690	57475	PLEKHH1	0	0.01	0.99
ENSG00000054793	10079	ATP9A	0	0.01	0.99
ENSG00000054796	23626	SPO11	0	0.69	0.31
ENSG00000054803	140689	CBLN4	0	0.03	0.97
ENSG00000054938	25884	CHRDL2	0	0.8	0.2
ENSG00000054965	23201	FAM168A	0	0.28	0.72
ENSG00000054967	84957	RELT	0	0.01	0.99
ENSG00000054983	2581	GALC	0	0.88	0.12
ENSG00000055044	51602	NOP58	0	0.01	0.99
ENSG00000055070	26099	SZRD1	0	0.01	0.99
ENSG00000055130	8454	CUL1	0	0.09	0.91
ENSG00000055147	10827	FAM114A2	0	0.01	0.99
ENSG00000055163	26999	CYFIP2	1	0.94	0.06
ENSG00000055208	23118	TAB2	0	0.01	0.99
ENSG00000055211	116254	GINM1	0	0.37	0.63
ENSG00000055609	58508	KMT2C	0	0.51	0.49
ENSG00000055732	55283	MCOLN3	0	0.82	0.18
ENSG00000055813	114800	CCDC85A	0	0.01	0.99
ENSG00000055917	23369	PUM2	0	0.01	0.99
ENSG00000055950	84545	MRPL43	0	0.19	0.81
ENSG00000055955	3700	ITIH4	0	0.8	0.2
ENSG00000055957	3697	ITIH1	0	0.01	0.99
ENSG00000056050	54969	C4orf27	0	0.03	0.97
ENSG00000056277	55609	ZNF280C	0	0.01	0.99
ENSG00000056487	112885	PHF21B	0	0.01	0.99
ENSG00000056558	7185	TRAF1	0	0.73	0.27
ENSG00000056972	10758	TRAF3IP2	1	0.99	0.01
ENSG00000056998	8908	GYG2	0	0.01	0.99
ENSG00000057019	131566	DCBLD2	0	0.03	0.97
ENSG00000057149	6317	SERPINB3	0	0.01	0.99
ENSG00000057294	5318	PKP2	0	0.03	0.97
ENSG00000057468	4438	MSH4	0	0.11	0.89
ENSG00000057608	2665	GDI2	0	0.06	0.94
ENSG00000057657	639	PRDM1	0	0.9	0.1
ENSG00000057663	9474	ATG5	0	0.75	0.25
ENSG00000057757	57095	PITHD1	0	0.11	0.89
ENSG00000057935	57504	MTA3	0	0.75	0.25
ENSG00000058056	8975	USP13	0	0.01	0.99
ENSG00000058063	23200	ATP11B	0	0.01	0.99
ENSG00000058091	5218	CDK14	0	0.67	0.33
ENSG00000058262	29927	SEC61A1	0	0.3	0.7
ENSG00000058272	4659	PPP1R12A	0	0.25	0.75
ENSG00000058335	5923	RASGRF1	1	0.99	0.01
ENSG00000058404	816	CAMK2B	0	0.02	0.98
ENSG00000058453	9696	CROCC	0	0.11	0.89
ENSG00000058600	101060521	POLR3E	0	0.01	0.99
ENSG00000058600	55718	POLR3E	0	0.01	0.99
ENSG00000058668	493	ATP2B4	1	0.99	0.01
ENSG00000058673	9877	ZC3H11A	0	0.36	0.64
ENSG00000058673	441155	ZC3H11A	0	0.36	0.64
ENSG00000058729	55781	RIOK2	0	0.03	0.97
ENSG00000058799	54432	YIPF1	0	0.46	0.54
ENSG00000058804	55706	NDC1	0	0.77	0.23
ENSG00000058866	1608	DGKG	0	0.01	0.99
ENSG00000059122	84256	FLYWCH1	0	0.23	0.77
ENSG00000059145	64718	UNKL	0	0.01	0.99
ENSG00000059378	64761	PARP12	0	0.01	0.99
ENSG00000059573	5832	ALDH18A1	0	0.01	0.99
ENSG00000059588	6894	TARBP1	0	0.3	0.7
ENSG00000059728	4084	MXD1	0	0.03	0.97
ENSG00000059758	5128	CDK17	0	0.08	0.92
ENSG00000059769	548645	DNAJC25	0	0.02	0.98
ENSG00000059804	6515	SLC2A3	0	0.01	0.99
ENSG00000059915	5662	PSD	0	0.12	0.88
ENSG00000060138	8531	YBX3	0	0.01	0.99
ENSG00000060140	55359	STYK1	0	0.01	0.99
ENSG00000060237	65125	WNK1	0	0.01	0.99
ENSG00000060339	55749	CCAR1	0	0.02	0.98
ENSG00000060558	2769	GNA15	0	0.04	0.96
ENSG00000060566	84699	CREB3L3	0	0.4	0.6
ENSG00000060642	55650	PIGV	0	0.57	0.43
ENSG00000060656	10076	PTPRU	0	0.14	0.86
ENSG00000060688	9410	SNRNP40	0	0.01	0.99
ENSG00000060718	1301	COL11A1	0	0.01	0.99
ENSG00000060749	79832	QSER1	0	0.07	0.93
ENSG00000060762	51660	MPC1	0	0.19	0.81
ENSG00000060971	30	ACAA1	0	0.14	0.86
ENSG00000060982	586	BCAT1	0	0.01	0.99
ENSG00000061273	51564	HDAC7	0	0.66	0.34
ENSG00000061337	11178	LZTS1	1	0.92	0.08
ENSG00000061455	93166	PRDM6	0	0.01	0.99
ENSG00000061492	7478	WNT8A	0	0.61	0.39
ENSG00000061656	6676	SPAG4	0	0.01	0.99
ENSG00000061794	60488	MRPS35	0	0.02	0.98
ENSG00000061918	2983	GUCY1B3	0	0.01	0.99
ENSG00000061936	6433	SFSWAP	0	0.23	0.77
ENSG00000061938	10188	TNK2	0	0.37	0.63
ENSG00000061987	23041	MON2	0	0.18	0.82
ENSG00000062096	416	ARSF	0	0.01	0.99
ENSG00000062194	65056	GPBP1	0	0.01	0.99
ENSG00000062370	7771	ZNF112	0	0.01	0.99
ENSG00000062485	1431	CS	1	0.99	0.01
ENSG00000062524	4058	LTK	0	0.01	0.99
ENSG00000062582	64951	MRPS24	0	0.01	0.99
ENSG00000062598	63916	ELMO2	0	0.01	0.99
ENSG00000062650	23063	WAPL	0	0.06	0.94
ENSG00000062716	81671	VMP1	0	0.46	0.54
ENSG00000062725	10513	APPBP2	0	0.01	0.99
ENSG00000063015	124925	SEZ6	0	0.01	0.99
ENSG00000063046	1975	EIF4B	0	0.11	0.89
ENSG00000063127	28968	SLC6A16	0	0.01	0.99
ENSG00000063169	29998	GLTSCR1	0	0.27	0.73
ENSG00000063177	6141	RPL18	0	0.01	0.99
ENSG00000063180	770	CA11	0	0.01	0.99
ENSG00000063241	79763	ISOC2	0	0.01	0.99
ENSG00000063244	11338	U2AF2	0	0.11	0.89
ENSG00000063245	29924	EPN1	0	0.11	0.89
ENSG00000063322	55588	MED29	0	0.11	0.89
ENSG00000063438	57491	AHRR	0	0.06	0.94
ENSG00000063587	10838	ZNF275	0	0.33	0.67
ENSG00000063601	8776	MTMR1	0	0.01	0.99
ENSG00000063660	2817	GPC1	0	0.05	0.95
ENSG00000063761	57143	ADCK1	0	0.78	0.22
ENSG00000063854	3029	HAGH	0	0.11	0.89
ENSG00000063978	6047	RNF4	0	0.39	0.61
ENSG00000064042	22998	LIMCH1	0	0.1	0.9
ENSG00000064102	55726	ASUN	0	0.01	0.99
ENSG00000064115	51768	TM7SF3	0	0.01	0.99
ENSG00000064195	1747	DLX3	0	0.02	0.98
ENSG00000064199	53340	SPA17	0	0.01	0.99
ENSG00000064201	10077	TSPAN32	0	0.01	0.99
ENSG00000064205	8839	WISP2	0	0.25	0.75
ENSG00000064225	10402	ST3GAL6	0	0.01	0.99
ENSG00000064270	9914	ATP2C2	0	0.82	0.18
ENSG00000064309	50937	CDON	0	0.86	0.14
ENSG00000064419	23534	TNPO3	0	0.01	0.99
ENSG00000064489	4207	BORCS8-MEF2B	0	0.01	0.99
ENSG00000064490	8625	RFXANK	0	0.01	0.99
ENSG00000064545	54929	TMEM161A	0	0.01	0.99
ENSG00000064547	9170	LPAR2	0	0.28	0.72
ENSG00000064601	5476	CTSA	0	0.02	0.98
ENSG00000064607	10147	SUGP2	0	0.01	0.99
ENSG00000064652	28966	SNX24	0	0.24	0.76
ENSG00000064655	2139	EYA2	0	0.04	0.96
ENSG00000064666	1265	CNN2	0	0.02	0.98
ENSG00000064687	10347	ABCA7	0	0.77	0.23
ENSG00000064692	9627	SNCAIP	0	0.05	0.95
ENSG00000064703	11218	DDX20	0	0.11	0.89
ENSG00000064726	53339	BTBD1	0	0.22	0.78
ENSG00000064763	55711	FAR2	0	0.31	0.69
ENSG00000064787	8537	BCAS1	0	0.02	0.98
ENSG00000064835	5449	POU1F1	0	0.83	0.17
ENSG00000064886	1117	CHI3L2	0	0.01	0.99
ENSG00000064932	22904	SBNO2	0	0.64	0.36
ENSG00000064933	5378	PMS1	1	0.91	0.09
ENSG00000064961	10362	HMG20B	0	0.01	0.99
ENSG00000064995	6882	TAF11	0	0.39	0.61
ENSG00000064999	23294	ANKS1A	0	0.01	0.99
ENSG00000065000	8943	AP3D1	0	0.01	0.99
ENSG00000065029	7629	ZNF76	0	0.01	0.99
ENSG00000065054	9351	SLC9A3R2	0	0.34	0.66
ENSG00000065057	4913	NTHL1	0	0.15	0.85
ENSG00000065060	54887	UHRF1BP1	0	0.02	0.98
ENSG00000065135	2773	GNAI3	0	0.13	0.87
ENSG00000065150	3843	IPO5	0	0.51	0.49
ENSG00000065154	4942	OAT	1	0.94	0.06
ENSG00000065183	10885	WDR3	0	0.01	0.99
ENSG00000065243	5586	PKN2	0	0.29	0.71
ENSG00000065268	57418	WDR18	0	0.01	0.99
ENSG00000065308	9697	TRAM2	0	0.01	0.99
ENSG00000065357	1606	DGKA	1	0.97	0.03
ENSG00000065371	54763	ROPN1	0	0.01	0.99
ENSG00000065413	91526	ANKRD44	0	0.28	0.72
ENSG00000065427	3735	KARS	0	0.01	0.99
ENSG00000065457	23536	ADAT1	0	0.01	0.99
ENSG00000065485	10954	PDIA5	0	0.06	0.94
ENSG00000065491	55633	TBC1D22B	0	0.27	0.73
ENSG00000065518	4710	NDUFB4	0	0.4	0.6
ENSG00000065526	23013	SPEN	0	0.73	0.27
ENSG00000065534	4638	MYLK	0	0.08	0.92
ENSG00000065559	6416	MAP2K4	1	0.96	0.04
ENSG00000065600	55248	TMEM206	0	0.01	0.99
ENSG00000065609	9892	SNAP91	0	0.03	0.97
ENSG00000065613	9748	SLK	0	0.27	0.73
ENSG00000065618	1308	COL17A1	0	0.79	0.21
ENSG00000065621	119391	GSTO2	0	0.01	0.99
ENSG00000065665	55176	SEC61A2	0	0.01	0.99
ENSG00000065717	7089	TLE2	0	0.01	0.99
ENSG00000065802	51665	ASB1	0	0.01	0.99
ENSG00000065809	83641	FAM107B	1	0.95	0.05
ENSG00000065833	4199	ME1	0	0.01	0.99
ENSG00000065882	23216	TBC1D1	1	0.99	0.01
ENSG00000065883	8621	CDK13	0	0.39	0.61
ENSG00000065911	10797	MTHFD2	0	0.01	0.99
ENSG00000065923	84679	SLC9A7	0	0.01	0.99
ENSG00000065970	55810	FOXJ2	0	0.25	0.75
ENSG00000066027	5525	PPP2R5A	0	0.01	0.99
ENSG00000066032	1496	CTNNA2	1	0.99	0.01
ENSG00000066117	6602	SMARCD1	0	0.48	0.52
ENSG00000066135	9682	KDM4A	0	0.58	0.42
ENSG00000066185	84217	ZMYND12	0	0.01	0.99
ENSG00000066248	25791	NGEF	0	0.06	0.94
ENSG00000066279	259266	ASPM	1	0.99	0.01
ENSG00000066294	8832	CD84	1	0.99	0.01
ENSG00000066322	64834	ELOVL1	0	0.24	0.76
ENSG00000066336	6688	SPI1	0	0.88	0.12
ENSG00000066379	30834	ZNRD1	0	0.02	0.98
ENSG00000066382	744	MPPED2	0	0.07	0.93
ENSG00000066405	51208	CLDN18	0	0.03	0.97
ENSG00000066422	27107	ZBTB11	0	0.01	0.99
ENSG00000066427	4287	ATXN3	1	0.98	0.02
ENSG00000066455	9950	GOLGA5	0	0.87	0.13
ENSG00000066557	55631	LRRC40	0	0.03	0.97
ENSG00000066583	51015	ISOC1	0	0.11	0.89
ENSG00000066697	91283	MSANTD3	0	0.01	0.99
ENSG00000066735	26153	KIF26A	0	0.01	0.99
ENSG00000066739	55102	ATG2B	0	0.01	0.99
ENSG00000066777	10565	ARFGEF1	0	0.01	0.99
ENSG00000066813	348158	ACSM2B	0	0.15	0.85
ENSG00000066855	9650	MTFR1	0	0.23	0.77
ENSG00000066923	10734	STAG3	0	0.82	0.18
ENSG00000066926	2235	FECH	1	0.98	0.02
ENSG00000066933	4649	MYO9A	0	0.59	0.41
ENSG00000067048	8653	DDX3Y	0	0.01	0.99
ENSG00000067057	5214	PFKP	0	0.04	0.96
ENSG00000067064	3422	IDI1	0	0.01	0.99
ENSG00000067066	6672	SP100	0	0.63	0.37
ENSG00000067082	1316	KLF6	0	0.7	0.3
ENSG00000067113	8611	PLPP1	0	0.01	0.99
ENSG00000067141	4756	NEO1	0	0.01	0.99
ENSG00000067167	23471	TRAM1	0	0.03	0.97
ENSG00000067177	5255	PHKA1	0	0.01	0.99
ENSG00000067191	782	CACNB1	0	0.82	0.18
ENSG00000067208	7813	EVI5	0	0.49	0.51
ENSG00000067221	9399	STOML1	0	0.3	0.7
ENSG00000067225	5315	PKM	0	0.01	0.99
ENSG00000067248	54505	DHX29	0	0.01	0.99
ENSG00000067334	30836	DNTTIP2	0	0.34	0.66
ENSG00000067365	79091	METTL22	0	0.05	0.95
ENSG00000067369	7158	TP53BP1	0	0.69	0.31
ENSG00000067445	7216	TRO	0	0.01	0.99
ENSG00000067533	51018	RRP15	0	0.01	0.99
ENSG00000067596	1659	DHX8	0	0.33	0.67
ENSG00000067606	5590	PRKCZ	0	0.05	0.95
ENSG00000067646	7544	ZFY	0	0.01	0.99
ENSG00000067704	55699	IARS2	0	0.02	0.98
ENSG00000067715	6857	SYT1	0	0.81	0.19
ENSG00000067798	89795	NAV3	0	0.02	0.98
ENSG00000067829	3421	IDH3G	0	0.01	0.99
ENSG00000067836	79641	ROGDI	0	0.01	0.99
ENSG00000067840	57595	PDZD4	0	0.01	0.99
ENSG00000067842	492	ATP2B3	0	0.58	0.42
ENSG00000067955	865	CBFB	1	0.98	0.02
ENSG00000067992	5165	PDK3	0	0.03	0.97
ENSG00000068001	8692	HYAL2	0	0.31	0.69
ENSG00000068079	3430	IFI35	0	0.01	0.99
ENSG00000068097	63897	HEATR6	0	0.01	0.99
ENSG00000068308	55593	OTUD5	0	0.21	0.79
ENSG00000068323	7030	TFE3	1	0.98	0.02
ENSG00000068354	4943	TBC1D25	0	0.11	0.89
ENSG00000068366	2182	ACSL4	0	0.58	0.42
ENSG00000068383	3632	INPP5A	0	0.68	0.32
ENSG00000068394	27238	GPKOW	0	0.4	0.6
ENSG00000068400	56850	GRIPAP1	0	0.28	0.72
ENSG00000068438	24140	FTSJ1	0	0.82	0.18
ENSG00000068489	55771	PRR11	0	0.01	0.99
ENSG00000068615	65055	REEP1	0	0.68	0.32
ENSG00000068650	23250	ATP11A	0	0.44	0.56
ENSG00000068654	25885	POLR1A	0	0.01	0.99
ENSG00000068697	9741	LAPTM4A	1	0.99	0.01
ENSG00000068745	51447	IP6K2	0	0.01	0.99
ENSG00000068784	55133	SRBD1	0	0.79	0.21
ENSG00000068796	3796	KIF2A	1	0.99	0.01
ENSG00000068831	10235	RASGRP2	0	0.13	0.87
ENSG00000068885	57560	IFT80	1	0.98	0.02
ENSG00000068912	27248	ERLEC1	0	0.03	0.97
ENSG00000068976	5837	PYGM	0	0.01	0.99
ENSG00000068985	8712	PAGE1	0	0.01	0.99
ENSG00000069011	5307	PITX1	0	0.65	0.35
ENSG00000069018	57113	TRPC7	0	0.01	0.99
ENSG00000069020	375449	MAST4	1	0.99	0.01
ENSG00000069122	221395	ADGRF5	0	0.01	0.99
ENSG00000069188	54549	SDK2	0	0.06	0.94
ENSG00000069206	8756	ADAM7	0	0.73	0.27
ENSG00000069248	55746	NUP133	0	0.4	0.6
ENSG00000069275	64710	NUCKS1	0	0.09	0.91
ENSG00000069329	55737	VPS35	0	0.01	0.99
ENSG00000069345	10294	DNAJA2	0	0.01	0.99
ENSG00000069424	8514	KCNAB2	0	0.06	0.94
ENSG00000069493	29121	CLEC2D	0	0.3	0.7
ENSG00000069509	139341	FUNDC1	0	0.28	0.72
ENSG00000069702	7049	TGFBR3	0	0.14	0.86
ENSG00000069712	23285	KIAA1107	0	0.01	0.99
ENSG00000069764	8399	PLA2G10	1	0.99	0.01
ENSG00000069812	54626	HES2	0	0.01	0.99
ENSG00000069849	483	ATP1B3	0	0.31	0.69
ENSG00000069869	4734	NEDD4	1	0.99	0.01
ENSG00000069943	9488	PIGB	0	0.01	0.99
ENSG00000069956	5597	MAPK6	0	0.17	0.83
ENSG00000069966	10681	GNB5	0	0.01	0.99
ENSG00000069974	5873	RAB27A	1	0.98	0.02
ENSG00000069998	27440	CECR5	0	0.01	0.99
ENSG00000070010	7353	UFD1L	0	0.28	0.72
ENSG00000070018	4040	LRP6	0	0.67	0.33
ENSG00000070031	6343	SCT	0	0.11	0.89
ENSG00000070047	57661	PHRF1	0	0.03	0.97
ENSG00000070081	105376575	NUCB2	1	0.99	0.01
ENSG00000070081	4925	NUCB2	1	0.99	0.01
ENSG00000070159	5774	PTPN3	0	0.11	0.89
ENSG00000070182	6710	SPTB	1	0.99	0.01
ENSG00000070190	27071	DAPP1	1	0.95	0.05
ENSG00000070193	2255	FGF10	1	0.99	0.01
ENSG00000070214	23446	SLC44A1	0	0.04	0.96
ENSG00000070269	54916	TMEM260	0	0.6	0.4
ENSG00000070366	23293	SMG6	0	0.01	0.99
ENSG00000070367	10640	EXOC5	0	0.01	0.99
ENSG00000070371	8218	CLTCL1	0	0.47	0.53
ENSG00000070388	27006	FGF22	0	0.23	0.77
ENSG00000070404	10272	FSTL3	1	0.99	0.01
ENSG00000070413	9993	DGCR2	0	0.12	0.88
ENSG00000070423	55658	RNF126	0	0.01	0.99
ENSG00000070444	4335	MNT	0	0.34	0.66
ENSG00000070495	23210	JMJD6	1	0.99	0.01
ENSG00000070526	55808	ST6GALNAC1	0	0.01	0.99
ENSG00000070540	55062	WIPI1	0	0.01	0.99
ENSG00000070601	22844	FRMPD1	0	0.03	0.97
ENSG00000070610	57704	GBA2	0	0.26	0.74
ENSG00000070614	3340	NDST1	0	0.36	0.64
ENSG00000070718	10947	AP3M2	0	0.01	0.99
ENSG00000070729	1258	CNGB1	0	0.77	0.23
ENSG00000070731	10610	ST6GALNAC2	1	0.99	0.01
ENSG00000070748	1103	CHAT	0	0.01	0.99
ENSG00000070756	26986	PABPC1	0	0.52	0.48
ENSG00000070759	10420	TESK2	0	0.03	0.97
ENSG00000070761	29105	CFAP20	0	0.11	0.89
ENSG00000070770	1459	CSNK2A2	1	0.99	0.01
ENSG00000070778	11099	PTPN21	0	0.01	0.99
ENSG00000070785	8891	EIF2B3	0	0.08	0.92
ENSG00000070814	6949	TCOF1	0	0.01	0.99
ENSG00000070831	998	CDC42	1	0.99	0.01
ENSG00000070882	26031	OSBPL3	1	0.94	0.06
ENSG00000070961	490	ATP2B1	0	0.33	0.67
ENSG00000070985	29850	TRPM5	0	0.71	0.29
ENSG00000071073	11320	MGAT4A	1	0.99	0.01
ENSG00000071082	6160	RPL31	0	0.01	0.99
ENSG00000071203	54860	MS4A12	0	0.07	0.93
ENSG00000071205	79658	ARHGAP10	0	0.69	0.31
ENSG00000071242	6196	RPS6KA2	0	0.36	0.64
ENSG00000071243	54556	ING3	0	0.01	0.99
ENSG00000071246	22846	VASH1	0	0.06	0.94
ENSG00000071282	29995	LMCD1	0	0.06	0.94
ENSG00000071462	114049	WBSCR22	0	0.26	0.74
ENSG00000071537	6400	SEL1L	0	0.16	0.84
ENSG00000071539	9319	TRIP13	1	0.99	0.01
ENSG00000071553	537	ATP6AP1	0	0.01	0.99
ENSG00000071575	28951	TRIB2	0	0.04	0.96
ENSG00000071626	26528	DAZAP1	1	0.99	0.01
ENSG00000071677	51052	PRLH	1	0.96	0.04
ENSG00000071794	6596	HLTF	0	0.46	0.54
ENSG00000071859	9130	FAM50A	0	0.01	0.99
ENSG00000071889	60343	FAM3A	0	0.23	0.77
ENSG00000071909	140469	MYO3B	0	0.01	0.99
ENSG00000071991	28513	CDH19	0	0.03	0.97
ENSG00000071994	5134	PDCD2	0	0.06	0.94
ENSG00000072041	55117	SLC6A15	0	0.03	0.97
ENSG00000072071	22859	ADGRL1	0	0.03	0.97
ENSG00000072080	6694	SPP2	0	0.01	0.99
ENSG00000072110	87	ACTN1	0	0.4	0.6
ENSG00000072121	23503	ZFYVE26	0	0.01	0.99
ENSG00000072134	22905	EPN2	0	0.01	0.99
ENSG00000072135	26469	PTPN18	0	0.01	0.99
ENSG00000072163	55679	LIMS2	0	0.03	0.97
ENSG00000072182	55515	ASIC4	0	0.11	0.89
ENSG00000072195	100996693	SPEG	0	0.02	0.98
ENSG00000072195	10290	SPEG	0	0.02	0.98
ENSG00000072201	84708	LNX1	0	0.02	0.98
ENSG00000072210	224	ALDH3A2	1	0.98	0.02
ENSG00000072310	6720	SREBF1	1	0.99	0.01
ENSG00000072364	27125	AFF4	0	0.59	0.41
ENSG00000072401	7321	UBE2D1	0	0.28	0.72
ENSG00000072415	64398	MPP5	0	0.01	0.99
ENSG00000072422	9886	RHOBTB1	0	0.03	0.97
ENSG00000072501	8243	SMC1A	0	0.01	0.99
ENSG00000072506	3028	HSD17B10	0	0.01	0.99
ENSG00000072518	2011	MARK2	0	0.21	0.79
ENSG00000072657	29953	TRHDE	0	0.01	0.99
ENSG00000072682	8974	P4HA2	0	0.02	0.98
ENSG00000072736	4775	NFATC3	1	0.99	0.01
ENSG00000072756	51095	TRNT1	0	0.47	0.53
ENSG00000072778	37	ACADVL	1	0.95	0.05
ENSG00000072786	6793	STK10	0	0.01	0.99
ENSG00000072803	23291	FBXW11	0	0.11	0.89
ENSG00000072818	9744	ACAP1	0	0.01	0.99
ENSG00000072832	1400	CRMP1	0	0.01	0.99
ENSG00000072840	2121	EVC	1	0.92	0.08
ENSG00000072849	51009	DERL2	0	0.01	0.99
ENSG00000072858	54847	SIDT1	0	0.04	0.96
ENSG00000072952	10335	MRVI1	0	0.52	0.48
ENSG00000072954	79041	TMEM38A	0	0.01	0.99
ENSG00000072958	8907	AP1M1	0	0.28	0.72
ENSG00000073008	5817	PVR	0	0.7	0.3
ENSG00000073050	7515	XRCC1	0	0.29	0.71
ENSG00000073060	949	SCARB1	0	0.65	0.35
ENSG00000073067	54905	CYP2W1	0	0.07	0.93
ENSG00000073146	54456	MOV10L1	0	0.76	0.24
ENSG00000073150	56666	PANX2	0	0.01	0.99
ENSG00000073282	8626	TP63	1	0.96	0.04
ENSG00000073331	80216	ALPK1	0	0.67	0.33
ENSG00000073417	5151	PDE8A	0	0.72	0.28
ENSG00000073464	1183	CLCN4	0	0.03	0.97
ENSG00000073536	54475	NLE1	0	0.01	0.99
ENSG00000073584	6605	SMARCE1	0	0.01	0.99
ENSG00000073605	55876	GSDMB	0	0.01	0.99
ENSG00000073670	4185	ADAM11	0	0.08	0.92
ENSG00000073712	10979	FERMT2	0	0.04	0.96
ENSG00000073734	8647	ABCB11	1	0.93	0.07
ENSG00000073737	10170	DHRS9	0	0.01	0.99
ENSG00000073754	922	CD5L	1	0.99	0.01
ENSG00000073792	10644	IGF2BP2	0	0.07	0.93
ENSG00000073803	9175	MAP3K13	0	0.77	0.23
ENSG00000073849	6480	ST6GAL1	1	0.99	0.01
ENSG00000073861	30009	TBX21	1	0.97	0.03
ENSG00000073910	10129	FRY	0	0.07	0.93
ENSG00000073921	8301	PICALM	1	0.99	0.01
ENSG00000073969	4905	NSF	1	0.99	0.01
ENSG00000074047	2736	GLI2	1	0.94	0.06
ENSG00000074054	23332	CLASP1	0	0.03	0.97
ENSG00000074071	65993	MRPS34	0	0.04	0.96
ENSG00000074201	1207	CLNS1A	0	0.01	0.99
ENSG00000074211	5522	PPP2R2C	0	0.01	0.99
ENSG00000074219	8463	TEAD2	0	0.01	0.99
ENSG00000074266	8726	EED	0	0.79	0.21
ENSG00000074276	54825	CDHR2	0	0.02	0.98
ENSG00000074319	7251	TSG101	0	0.84	0.16
ENSG00000074356	55421	NCBP3	0	0.01	0.99
ENSG00000074370	489	ATP2A3	0	0.02	0.98
ENSG00000074410	771	CA12	0	0.01	0.99
ENSG00000074582	617	BCS1L	0	0.53	0.47
ENSG00000074603	54878	DPP8	0	0.28	0.72
ENSG00000074621	9187	SLC24A1	0	0.57	0.43
ENSG00000074657	55205	ZNF532	0	0.01	0.99
ENSG00000074660	8578	SCARF1	0	0.01	0.99
ENSG00000074695	3998	LMAN1	0	0.04	0.96
ENSG00000074696	51495	HACD3	0	0.01	0.99
ENSG00000074706	26034	IPCEF1	0	0.01	0.99
ENSG00000074755	23140	ZZEF1	0	0.04	0.96
ENSG00000074771	50508	NOX3	1	0.99	0.01
ENSG00000074800	2023	ENO1	0	0.21	0.79
ENSG00000074842	56005	MYDGF	0	0.01	0.99
ENSG00000074855	57719	ANO8	0	0.01	0.99
ENSG00000074964	55160	ARHGEF10L	0	0.49	0.51
ENSG00000075035	9671	WSCD2	0	0.06	0.94
ENSG00000075089	64431	ACTR6	0	0.33	0.67
ENSG00000075131	54962	TIPIN	0	0.01	0.99
ENSG00000075142	6717	SRI	0	0.01	0.99
ENSG00000075151	8672	EIF4G3	1	0.99	0.01
ENSG00000075188	79023	NUP37	0	0.45	0.55
ENSG00000075218	51512	GTSE1	0	0.01	0.99
ENSG00000075223	10512	SEMA3C	0	0.76	0.24
ENSG00000075234	55020	TTC38	0	0.01	0.99
ENSG00000075239	38	ACAT1	0	0.01	0.99
ENSG00000075275	9620	CELSR1	1	0.99	0.01
ENSG00000075292	27332	ZNF638	0	0.01	0.99
ENSG00000075303	55972	SLC25A40	0	0.11	0.89
ENSG00000075336	29090	TIMM21	0	0.42	0.58
ENSG00000075340	119	ADD2	1	0.99	0.01
ENSG00000075391	9462	RASAL2	0	0.01	0.99
ENSG00000075399	9605	VPS9D1	0	0.19	0.81
ENSG00000075407	7587	ZNF37A	0	0.01	0.99
ENSG00000075413	4140	MARK3	0	0.82	0.18
ENSG00000075415	5250	SLC25A3	0	0.37	0.63
ENSG00000075420	64778	FNDC3B	0	0.07	0.93
ENSG00000075426	2355	FOSL2	0	0.05	0.95
ENSG00000075429	27091	CACNG5	0	0.11	0.89
ENSG00000075461	27092	CACNG4	0	0.69	0.31
ENSG00000075539	285527	FRYL	0	0.4	0.6
ENSG00000075568	23505	TMEM131	0	0.25	0.75
ENSG00000075618	6624	FSCN1	0	0.34	0.66
ENSG00000075643	55034	MOCOS	0	0.03	0.97
ENSG00000075651	5337	PLD1	0	0.09	0.91
ENSG00000075673	479	ATP12A	1	0.93	0.07
ENSG00000075702	284403	WDR62	0	0.05	0.95
ENSG00000075711	1739	DLG1	1	0.99	0.01
ENSG00000075785	7879	RAB7A	0	0.01	0.99
ENSG00000075790	55973	BCAP29	0	0.53	0.47
ENSG00000075826	25956	SEC31B	0	0.47	0.53
ENSG00000075856	9733	SART3	0	0.01	0.99
ENSG00000075884	55843	ARHGAP15	0	0.17	0.83
ENSG00000075914	23016	EXOSC7	0	0.31	0.69
ENSG00000075945	22920	KIFAP3	0	0.57	0.43
ENSG00000076003	4175	MCM6	0	0.09	0.91
ENSG00000076043	25996	REXO2	0	0.28	0.72
ENSG00000076053	10179	RBM7	0	0.21	0.79
ENSG00000076067	5939	RBMS2	0	0.03	0.97
ENSG00000076108	11176	BAZ2A	0	0.8	0.2
ENSG00000076242	4292	MLH1	1	0.99	0.01
ENSG00000076248	7374	UNG	1	0.97	0.03
ENSG00000076258	2329	FMO4	0	0.58	0.42
ENSG00000076321	27252	KLHL20	0	0.01	0.99
ENSG00000076344	8786	RGS11	0	0.01	0.99
ENSG00000076351	113235	SLC46A1	0	0.05	0.95
ENSG00000076356	5362	PLXNA2	0	0.64	0.36
ENSG00000076382	10615	SPAG5	0	0.01	0.99
ENSG00000076513	88455	ANKRD13A	0	0.13	0.87
ENSG00000076554	7163	TPD52	0	0.03	0.97
ENSG00000076555	32	ACACB	1	0.95	0.05
ENSG00000076604	9618	TRAF4	0	0.01	0.99
ENSG00000076641	55824	PAG1	0	0.03	0.97
ENSG00000076650	55094	GPATCH1	0	0.01	0.99
ENSG00000076662	3385	ICAM3	0	0.05	0.95
ENSG00000076685	22978	NT5C2	0	0.72	0.28
ENSG00000076716	2239	GPC4	0	0.01	0.99
ENSG00000076770	55796	MBNL3	0	0.01	0.99
ENSG00000076826	57662	CAMSAP3	0	0.06	0.94
ENSG00000076864	5909	RAP1GAP	0	0.01	0.99
ENSG00000076924	56949	XAB2	0	0.34	0.66
ENSG00000076928	9138	ARHGEF1	0	0.9	0.1
ENSG00000076928	100505585	ARHGEF1	0	0.9	0.1
ENSG00000076944	6813	STXBP2	0	0.01	0.99
ENSG00000077009	27231	NMRK2	0	0.79	0.21
ENSG00000077044	8527	DGKD	1	0.99	0.01
ENSG00000077063	83992	CTTNBP2	0	0.09	0.91
ENSG00000077080	51412	ACTL6B	0	0.01	0.99
ENSG00000077097	7155	TOP2B	0	0.19	0.81
ENSG00000077147	56889	TM9SF3	0	0.01	0.99
ENSG00000077150	4791	NFKB2	1	0.95	0.05
ENSG00000077152	29089	UBE2T	0	0.04	0.96
ENSG00000077157	4660	PPP1R12B	0	0.31	0.69
ENSG00000077232	54431	DNAJC10	0	0.01	0.99
ENSG00000077235	2975	GTF3C1	0	0.11	0.89
ENSG00000077254	23032	USP33	0	0.26	0.74
ENSG00000077264	5063	PAK3	0	0.01	0.99
ENSG00000077274	827	CAPN6	0	0.01	0.99
ENSG00000077279	1641	DCX	0	0.12	0.88
ENSG00000077312	6626	SNRPA	0	0.14	0.86
ENSG00000077327	9576	SPAG6	0	0.11	0.89
ENSG00000077348	56915	EXOSC5	0	0.01	0.99
ENSG00000077380	1781	DYNC1I2	0	0.17	0.83
ENSG00000077420	54518	APBB1IP	0	0.03	0.97
ENSG00000077454	4034	LRCH4	0	0.01	0.99
ENSG00000077458	143684	FAM76B	0	0.01	0.99
ENSG00000077463	51548	SIRT6	1	0.98	0.02
ENSG00000077514	10714	POLD3	0	0.79	0.21
ENSG00000077522	88	ACTN2	0	0.01	0.99
ENSG00000077549	832	CAPZB	0	0.01	0.99
ENSG00000077585	7107	GPR137B	0	0.01	0.99
ENSG00000077616	10003	NAALAD2	0	0.17	0.83
ENSG00000077713	203427	SLC25A43	0	0.01	0.99
ENSG00000077721	7319	UBE2A	0	0.01	0.99
ENSG00000077800	8468	FKBP6	0	0.55	0.45
ENSG00000077935	27127	SMC1B	0	0.01	0.99
ENSG00000077942	2192	FBLN1	1	0.99	0.01
ENSG00000077943	8516	ITGA8	0	0.62	0.38
ENSG00000077984	8530	CST7	0	0.02	0.98
ENSG00000078043	9063	PIAS2	0	0.33	0.67
ENSG00000078053	273	AMPH	0	0.01	0.99
ENSG00000078061	369	ARAF	0	0.11	0.89
ENSG00000078070	56922	MCCC1	0	0.01	0.99
ENSG00000078081	27074	LAMP3	0	0.11	0.89
ENSG00000078114	10529	NEBL	0	0.03	0.97
ENSG00000078124	55331	ACER3	0	0.01	0.99
ENSG00000078140	3093	UBE2K	0	0.75	0.25
ENSG00000078177	55728	N4BP2	0	0.26	0.74
ENSG00000078237	57103	TIGAR	0	0.57	0.43
ENSG00000078246	7289	TULP3	0	0.21	0.79
ENSG00000078269	8871	SYNJ2	1	0.99	0.01
ENSG00000078295	108	ADCY2	0	0.05	0.95
ENSG00000078304	5527	PPP2R5C	0	0.01	0.99
ENSG00000078328	54715	RBFOX1	0	0.01	0.99
ENSG00000078369	2782	GNB1	0	0.32	0.68
ENSG00000078399	3205	HOXA9	1	0.98	0.02
ENSG00000078401	1906	EDN1	1	0.99	0.01
ENSG00000078403	8028	MLLT10	0	0.79	0.21
ENSG00000078487	55063	ZCWPW1	0	0.01	0.99
ENSG00000078579	26281	FGF20	0	0.63	0.37
ENSG00000078596	9452	ITM2A	0	0.02	0.98
ENSG00000078618	4898	NRDC	0	0.34	0.66
ENSG00000078674	5108	PCM1	0	0.1	0.9
ENSG00000078687	57690	TNRC6C	0	0.13	0.87
ENSG00000078699	9139	CBFA2T2	0	0.11	0.89
ENSG00000078725	1620	BRINP1	0	0.04	0.96
ENSG00000078747	83737	ITCH	1	0.99	0.01
ENSG00000078795	27039	PKD2L2	0	0.11	0.89
ENSG00000078804	58476	TP53INP2	0	0.01	0.99
ENSG00000078808	51150	SDF4	0	0.01	0.99
ENSG00000078814	57644	MYH7B	0	0.07	0.93
ENSG00000078898	80341	BPIFB2	0	0.25	0.75
ENSG00000078900	7161	TP73	1	0.99	0.01
ENSG00000079101	27098	CLUL1	0	0.16	0.84
ENSG00000079102	862	RUNX1T1	1	0.97	0.03
ENSG00000079112	1015	CDH17	1	0.99	0.01
ENSG00000079134	9984	THOC1	0	0.05	0.95
ENSG00000079150	51661	FKBP7	0	0.01	0.99
ENSG00000079156	114880	OSBPL6	0	0.04	0.96
ENSG00000079246	7520	XRCC5	0	0.85	0.15
ENSG00000079257	56925	LXN	0	0.01	0.99
ENSG00000079263	11262	SP140	0	0.01	0.99
ENSG00000079308	7145	TNS1	1	0.95	0.05
ENSG00000079313	57455	REXO1	0	0.11	0.89
ENSG00000079335	8556	CDC14A	0	0.01	0.99
ENSG00000079337	10411	RAPGEF3	1	0.99	0.01
ENSG00000079387	29843	SENP1	0	0.3	0.7
ENSG00000079393	51207	DUSP13	0	0.01	0.99
ENSG00000079432	23152	CIC	1	0.98	0.02
ENSG00000079435	3991	LIPE	1	0.99	0.01
ENSG00000079462	5050	PAFAH1B3	0	0.01	0.99
ENSG00000079557	173	AFM	0	0.54	0.46
ENSG00000079616	3835	KIF22	0	0.07	0.93
ENSG00000079689	10590	SCGN	0	0.68	0.32
ENSG00000079691	55604	LRRC16A	0	0.57	0.43
ENSG00000079739	5236	PGM1	0	0.71	0.29
ENSG00000079785	1653	DDX1	0	0.24	0.76
ENSG00000079805	1785	DNM2	0	0.86	0.14
ENSG00000079819	2037	EPB41L2	1	0.95	0.05
ENSG00000079841	22999	RIMS1	0	0.04	0.96
ENSG00000079931	26002	MOXD1	0	0.09	0.91
ENSG00000079950	8417	STX7	0	0.01	0.99
ENSG00000079974	11158	RABL2B	0	0.11	0.89
ENSG00000079999	9817	KEAP1	0	0.34	0.66
ENSG00000080007	55510	DDX43	0	0.01	0.99
ENSG00000080031	5794	PTPRH	0	0.01	0.99
ENSG00000080189	51006	SLC35C2	0	0.25	0.75
ENSG00000080200	131544	CRYBG3	0	0.01	0.99
ENSG00000080224	285220	EPHA6	0	0.02	0.98
ENSG00000080298	5991	RFX3	1	0.99	0.01
ENSG00000080371	23011	RAB21	0	0.01	0.99
ENSG00000080493	8671	SLC4A4	0	0.45	0.55
ENSG00000080503	6595	SMARCA2	0	0.03	0.97
ENSG00000080511	50700	RDH8	0	0.24	0.76
ENSG00000080546	27244	SESN1	0	0.01	0.99
ENSG00000080572	139212	PIH1D3	0	0.01	0.99
ENSG00000080573	50509	COL5A3	0	0.01	0.99
ENSG00000080603	10847	SRCAP	0	0.01	0.99
ENSG00000080608	9933	PUM3	0	0.74	0.26
ENSG00000080709	3781	KCNN2	0	0.04	0.96
ENSG00000080802	4850	CNOT4	0	0.01	0.99
ENSG00000080815	5663	PSEN1	1	0.98	0.02
ENSG00000080819	1371	CPOX	1	0.99	0.01
ENSG00000080822	56650	CLDND1	0	0.01	0.99
ENSG00000080823	5891	MOK	0	0.01	0.99
ENSG00000080839	5933	RBL1	0	0.48	0.52
ENSG00000080854	22997	IGSF9B	0	0.01	0.99
ENSG00000080910	3080	CFHR2	0	0.11	0.89
ENSG00000080986	10403	NDC80	0	0.03	0.97
ENSG00000081014	23431	AP4E1	0	0.67	0.33
ENSG00000081019	54665	RSBN1	0	0.01	0.99
ENSG00000081026	260425	MAGI3	0	0.31	0.69
ENSG00000081041	2920	CXCL2	0	0.03	0.97
ENSG00000081052	1286	COL4A4	0	0.84	0.16
ENSG00000081059	6932	TCF7	0	0.49	0.51
ENSG00000081087	28962	OSTM1	1	0.99	0.01
ENSG00000081138	1005	CDH7	0	0.13	0.87
ENSG00000081148	50939	IMPG2	0	0.06	0.94
ENSG00000081177	55218	EXD2	0	0.37	0.63
ENSG00000081181	384	ARG2	0	0.01	0.99
ENSG00000081189	4208	MEF2C	0	0.07	0.93
ENSG00000081277	5317	PKP1	0	0.04	0.96
ENSG00000081320	9262	STK17B	0	0.01	0.99
ENSG00000081377	8555	CDC14B	0	0.01	0.99
ENSG00000081386	22869	ZNF510	0	0.09	0.91
ENSG00000081479	4036	LRP2	1	0.99	0.01
ENSG00000081665	440515	ZNF506	0	0.01	0.99
ENSG00000081692	65094	JMJD4	0	0.06	0.94
ENSG00000081721	11266	DUSP12	0	0.31	0.69
ENSG00000081760	65985	AACS	0	0.57	0.43
ENSG00000081791	9812	KIAA0141	0	0.01	0.99
ENSG00000081800	6561	SLC13A1	0	0.03	0.97
ENSG00000081803	93664	CADPS2	0	0.11	0.89
ENSG00000081818	56131	PCDHB4	0	0.01	0.99
ENSG00000081842	56142	PCDHA6	0	0.01	0.99
ENSG00000081870	51668	HSPB11	0	0.29	0.71
ENSG00000081913	23239	PHLPP1	0	0.01	0.99
ENSG00000081923	5205	ATP8B1	0	0.68	0.32
ENSG00000082014	6604	SMARCD3	0	0.01	0.99
ENSG00000082068	55100	WDR70	0	0.03	0.97
ENSG00000082126	58538	MPP4	1	0.99	0.01
ENSG00000082153	9689	BZW1	0	0.01	0.99
ENSG00000082196	114899	C1QTNF3	0	0.02	0.98
ENSG00000082212	4200	ME2	0	0.01	0.99
ENSG00000082258	905	CCNT2	0	0.49	0.51
ENSG00000082269	57579	FAM135A	0	0.01	0.99
ENSG00000082293	1310	COL19A1	0	0.62	0.38
ENSG00000082458	1741	DLG3	1	0.97	0.03
ENSG00000082482	3776	KCNK2	0	0.01	0.99
ENSG00000082497	56256	SERTAD4	0	0.01	0.99
ENSG00000082512	7188	TRAF5	1	0.99	0.01
ENSG00000082515	29093	MRPL22	0	0.01	0.99
ENSG00000082516	25929	GEMIN5	0	0.01	0.99
ENSG00000082641	4779	NFE2L1	0	0.63	0.37
ENSG00000082684	54437	SEMA5B	1	0.99	0.01
ENSG00000082805	23085	ERC1	0	0.55	0.45
ENSG00000082996	11342	RNF13	0	0.01	0.99
ENSG00000083067	80036	TRPM3	0	0.05	0.95
ENSG00000083093	79728	PALB2	0	0.7	0.3
ENSG00000083097	23033	DOPEY1	0	0.01	0.99
ENSG00000083099	57226	LYRM2	0	0.05	0.95
ENSG00000083123	594	BCKDHB	0	0.02	0.98
ENSG00000083168	7994	KAT6A	1	0.99	0.01
ENSG00000083223	79670	ZCCHC6	0	0.81	0.19
ENSG00000083290	9706	ULK2	0	0.2	0.8
ENSG00000083307	79977	GRHL2	0	0.01	0.99
ENSG00000083312	3842	TNPO1	0	0.01	0.99
ENSG00000083444	5351	PLOD1	1	0.99	0.01
ENSG00000083454	5026	P2RX5	0	0.23	0.77
ENSG00000083520	22894	DIS3	0	0.01	0.99
ENSG00000083535	10464	PIBF1	0	0.65	0.35
ENSG00000083544	81550	TDRD3	0	0.28	0.72
ENSG00000083635	26747	NUFIP1	0	0.38	0.62
ENSG00000083642	23047	PDS5B	0	0.1	0.9
ENSG00000083720	5019	OXCT1	0	0.83	0.17
ENSG00000083750	10325	RRAGB	0	0.3	0.7
ENSG00000083782	1833	EPYC	0	0.01	0.99
ENSG00000083799	1540	CYLD	1	0.93	0.07
ENSG00000083807	10998	SLC27A5	0	0.03	0.97
ENSG00000083812	25799	ZNF324	0	0.11	0.89
ENSG00000083814	79891	ZNF671	0	0.37	0.63
ENSG00000083817	55659	ZNF416	0	0.21	0.79
ENSG00000083828	54807	ZNF586	0	0.01	0.99
ENSG00000083838	55663	ZNF446	0	0.57	0.43
ENSG00000083844	9422	ZNF264	0	0.01	0.99
ENSG00000083845	6193	RPS5	0	0.01	0.99
ENSG00000083857	2195	FAT1	1	0.99	0.01
ENSG00000083896	91746	YTHDC1	0	0.07	0.93
ENSG00000083937	25978	CHMP2B	0	0.51	0.49
ENSG00000084070	64744	SMAP2	0	0.64	0.36
ENSG00000084072	10450	PPIE	0	0.01	0.99
ENSG00000084073	10269	ZMPSTE24	1	0.96	0.04
ENSG00000084090	56910	STARD7	0	0.01	0.99
ENSG00000084092	84273	NOA1	0	0.07	0.93
ENSG00000084093	5978	REST	1	0.99	0.01
ENSG00000084110	3034	HAL	0	0.04	0.96
ENSG00000084112	54434	SSH1	0	0.01	0.99
ENSG00000084234	334	APLP2	0	0.03	0.97
ENSG00000084444	57613	FAM234B	0	0.01	0.99
ENSG00000084453	6579	SLCO1A2	0	0.76	0.24
ENSG00000084623	8668	EIF3I	0	0.01	0.99
ENSG00000084628	79570	NKAIN1	0	0.01	0.99
ENSG00000084636	1307	COL16A1	0	0.03	0.97
ENSG00000084652	200081	TXLNA	0	0.28	0.72
ENSG00000084676	8648	NCOA1	1	0.93	0.07
ENSG00000084693	60509	AGBL5	0	0.04	0.96
ENSG00000084710	22979	EFR3B	0	0.03	0.97
ENSG00000084731	3797	KIF3C	0	0.04	0.96
ENSG00000084733	10890	RAB10	0	0.28	0.72
ENSG00000084754	3030	HADHA	0	0.26	0.74
ENSG00000084764	22924	MAPRE3	0	0.01	0.99
ENSG00000084774	790	CAD	0	0.01	0.99
ENSG00000085117	3732	CD82	0	0.03	0.97
ENSG00000085185	63035	BCORL1	0	0.66	0.34
ENSG00000085224	546	ATRX	0	0.71	0.29
ENSG00000085231	102157402	AK6	0	0.11	0.89
ENSG00000085231	6880	AK6	0	0.11	0.89
ENSG00000085265	2219	FCN1	1	0.97	0.03
ENSG00000085274	55892	MYNN	0	0.01	0.99
ENSG00000085365	9522	SCAMP1	0	0.19	0.81
ENSG00000085382	57531	HACE1	0	0.11	0.89
ENSG00000085433	22911	WDR47	0	0.01	0.99
ENSG00000085449	57590	WDFY1	0	0.01	0.99
ENSG00000085465	5016	OVGP1	0	0.01	0.99
ENSG00000085491	29957	SLC25A24	0	0.3	0.7
ENSG00000085511	4216	MAP3K4	1	0.99	0.01
ENSG00000085514	29992	PILRA	0	0.03	0.97
ENSG00000085552	57549	IGSF9	0	0.01	0.99
ENSG00000085644	7760	ZNF213	0	0.06	0.94
ENSG00000085721	54700	RRN3	0	0.11	0.89
ENSG00000085733	2017	CTTN	0	0.01	0.99
ENSG00000085741	7481	WNT11	0	0.55	0.45
ENSG00000085760	4528	MTIF2	0	0.01	0.99
ENSG00000085788	23259	DDHD2	0	0.01	0.99
ENSG00000085831	22996	TTC39A	0	0.01	0.99
ENSG00000085832	2060	EPS15	1	0.98	0.02
ENSG00000085840	4998	ORC1	0	0.06	0.94
ENSG00000085871	4258	MGST2	0	0.01	0.99
ENSG00000085872	10523	CHERP	0	0.01	0.99
ENSG00000085978	55054	ATG16L1	0	0.81	0.19
ENSG00000085982	55230	USP40	0	0.03	0.97
ENSG00000085998	55624	POMGNT1	0	0.8	0.2
ENSG00000085999	8438	RAD54L	0	0.53	0.47
ENSG00000086015	23139	MAST2	1	0.99	0.01
ENSG00000086062	2683	B4GALT1	0	0.71	0.29
ENSG00000086065	51510	CHMP5	0	0.59	0.41
ENSG00000086102	4799	NFX1	0	0.01	0.99
ENSG00000086159	363	AQP6	1	0.99	0.01
ENSG00000086189	27292	DIMT1	0	0.01	0.99
ENSG00000086200	51194	IPO11	0	0.11	0.89
ENSG00000086232	27102	EIF2AK1	1	0.99	0.01
ENSG00000086288	51314	NME8	0	0.01	0.99
ENSG00000086289	54749	EPDR1	0	0.08	0.92
ENSG00000086300	29887	SNX10	0	0.05	0.95
ENSG00000086475	22929	SEPHS1	0	0.7	0.3
ENSG00000086506	3049	HBQ1	0	0.01	0.99
ENSG00000086570	2196	FAT2	0	0.01	0.99
ENSG00000086589	55696	RBM22	0	0.01	0.99
ENSG00000086598	10959	TMED2	0	0.28	0.72
ENSG00000086619	56605	ERO1B	1	0.99	0.01
ENSG00000086666	54469	ZFAND6	0	0.01	0.99
ENSG00000086696	3294	HSD17B2	0	0.01	0.99
ENSG00000086712	55787	TXLNG	0	0.01	0.99
ENSG00000086730	7462	LAT2	1	0.98	0.02
ENSG00000086758	10075	HUWE1	0	0.01	0.99
ENSG00000086827	9183	ZW10	0	0.19	0.81
ENSG00000086848	79796	ALG9	0	0.55	0.45
ENSG00000086967	4606	MYBPC2	0	0.27	0.73
ENSG00000087008	8310	ACOX3	0	0.01	0.99
ENSG00000087053	8898	MTMR2	0	0.01	0.99
ENSG00000087076	51171	HSD17B14	0	0.01	0.99
ENSG00000087077	7205	TRIP6	0	0.76	0.24
ENSG00000087086	2512	FTL	0	0.01	0.99
ENSG00000087087	51593	SRRT	0	0.01	0.99
ENSG00000087088	581	BAX	1	0.99	0.01
ENSG00000087095	51701	NLK	0	0.01	0.99
ENSG00000087111	94005	PIGS	0	0.01	0.99
ENSG00000087116	9509	ADAMTS2	0	0.7	0.3
ENSG00000087128	28983	TMPRSS11E	0	0.01	0.99
ENSG00000087152	56970	ATXN7L3	0	0.11	0.89
ENSG00000087157	9489	PGS1	0	0.74	0.26
ENSG00000087191	5705	PSMC5	0	0.01	0.99
ENSG00000087250	4504	MT3	0	0.18	0.82
ENSG00000087253	54947	LPCAT2	0	0.02	0.98
ENSG00000087258	2775	GNAO1	1	0.99	0.01
ENSG00000087263	55239	OGFOD1	0	0.34	0.66
ENSG00000087266	6452	SH3BP2	1	0.99	0.01
ENSG00000087269	8602	NOP14	0	0.01	0.99
ENSG00000087299	79944	L2HGDH	0	0.01	0.99
ENSG00000087301	57544	TXNDC16	0	0.07	0.93
ENSG00000087302	51637	C14orf166	0	0.2	0.8
ENSG00000087338	64395	GMCL1	0	0.33	0.67
ENSG00000087365	10992	SF3B2	0	0.4	0.6
ENSG00000087448	57542	KLHL42	0	0.01	0.99
ENSG00000087460	2778	GNAS	0	0.85	0.15
ENSG00000087495	116154	PHACTR3	0	0.03	0.97
ENSG00000087502	51290	ERGIC2	0	0.01	0.99
ENSG00000087510	7022	TFAP2C	0	0.03	0.97
ENSG00000087589	57091	CASS4	0	0.01	0.99
ENSG00000087884	28971	AAMDC	0	0.02	0.98
ENSG00000087903	5990	RFX2	0	0.03	0.97
ENSG00000087995	339175	METTL2A	0	0.01	0.99
ENSG00000088002	6820	SULT2B1	0	0.02	0.98
ENSG00000088035	29929	ALG6	0	0.63	0.37
ENSG00000088038	4849	CNOT3	0	0.5	0.5
ENSG00000088179	5775	PTPN4	0	0.05	0.95
ENSG00000088205	8886	DDX18	0	0.01	0.99
ENSG00000088247	8570	KHSRP	0	0.01	0.99
ENSG00000088256	2767	GNA11	1	0.93	0.07
ENSG00000088280	55616	ASAP3	0	0.19	0.81
ENSG00000088298	55741	EDEM2	0	0.01	0.99
ENSG00000088305	1789	DNMT3B	1	0.99	0.01
ENSG00000088325	22974	TPX2	0	0.01	0.99
ENSG00000088356	81572	PDRG1	0	0.06	0.94
ENSG00000088367	2036	EPB41L1	0	0.04	0.96
ENSG00000088386	6564	SLC15A1	0	0.04	0.96
ENSG00000088387	23348	DOCK9	0	0.09	0.91
ENSG00000088448	55608	ANKRD10	0	0.01	0.99
ENSG00000088451	23483	TGDS	0	0.01	0.99
ENSG00000088538	1795	DOCK3	0	0.09	0.91
ENSG00000088682	57017	COQ9	0	0.65	0.35
ENSG00000088726	55287	TMEM40	0	0.01	0.99
ENSG00000088727	64147	KIF9	0	0.01	0.99
ENSG00000088756	79822	ARHGAP28	0	0.03	0.97
ENSG00000088766	54675	CRLS1	0	0.08	0.92
ENSG00000088808	23368	PPP1R13B	0	0.01	0.99
ENSG00000088812	8455	ATRN	1	0.99	0.01
ENSG00000088826	54498	SMOX	0	0.58	0.42
ENSG00000088827	6614	SIGLEC1	1	0.99	0.01
ENSG00000088833	55968	NSFL1C	0	0.01	0.99
ENSG00000088836	83959	SLC4A11	0	0.01	0.99
ENSG00000088854	25943	C20orf194	0	0.21	0.79
ENSG00000088876	79175	ZNF343	0	0.28	0.72
ENSG00000088881	57593	EBF4	0	0.01	0.99
ENSG00000088888	57506	MAVS	1	0.99	0.01
ENSG00000088899	9762	RP5-1187M17.10	0	0.01	0.99
ENSG00000088970	55857	KIZ	0	0.01	0.99
ENSG00000088986	8655	DYNLL1	0	0.02	0.98
ENSG00000088992	54997	TESC	0	0.01	0.99
ENSG00000089006	27131	SNX5	1	0.99	0.01
ENSG00000089009	6128	RPL6	0	0.37	0.63
ENSG00000089012	55423	SIRPG	0	0.1	0.9
ENSG00000089022	8550	MAPKAPK5	0	0.28	0.72
ENSG00000089048	51575	ESF1	0	0.01	0.99
ENSG00000089050	10741	RBBP9	0	0.01	0.99
ENSG00000089053	51433	ANAPC5	0	0.01	0.99
ENSG00000089057	9962	SLC23A2	0	0.32	0.68
ENSG00000089091	55184	DZANK1	0	0.01	0.99
ENSG00000089101	26074	CFAP61	0	0.27	0.73
ENSG00000089123	55617	TASP1	1	0.99	0.01
ENSG00000089127	4938	OAS1	0	0.69	0.31
ENSG00000089154	10985	GCN1	0	0.76	0.24
ENSG00000089157	6175	RPLP0	0	0.28	0.72
ENSG00000089159	5829	PXN	0	0.28	0.72
ENSG00000089163	23409	SIRT4	0	0.37	0.63
ENSG00000089169	22895	RPH3A	0	0.37	0.63
ENSG00000089177	55614	KIF16B	0	0.67	0.33
ENSG00000089199	1114	CHGB	0	0.01	0.99
ENSG00000089220	5037	PEBP1	0	0.39	0.61
ENSG00000089225	6910	TBX5	0	0.01	0.99
ENSG00000089234	8315	BRAP	0	0.02	0.98
ENSG00000089280	2521	FUS	0	0.88	0.12
ENSG00000089289	3476	IGBP1	0	0.01	0.99
ENSG00000089327	53827	FXYD5	0	0.15	0.85
ENSG00000089335	55900	ZNF302	0	0.01	0.99
ENSG00000089351	57655	GRAMD1A	0	0.01	0.99
ENSG00000089356	5349	FXYD3	0	0.01	0.99
ENSG00000089486	29965	CDIP1	0	0.01	0.99
ENSG00000089505	113540	CMTM1	0	0.11	0.89
ENSG00000089558	23415	KCNH4	0	0.26	0.74
ENSG00000089597	23193	GANAB	0	0.01	0.99
ENSG00000089639	51291	GMIP	0	0.11	0.89
ENSG00000089693	8079	MLF2	0	0.01	0.99
ENSG00000089723	78990	OTUB2	0	0.01	0.99
ENSG00000089737	57062	DDX24	0	0.01	0.99
ENSG00000089775	7597	ZBTB25	0	0.01	0.99
ENSG00000089818	25977	NECAP1	0	0.01	0.99
ENSG00000089820	393	ARHGAP4	0	0.31	0.69
ENSG00000089847	170961	ANKRD24	0	0.01	0.99
ENSG00000089876	55760	DHX32	0	0.01	0.99
ENSG00000089902	23186	RCOR1	0	0.23	0.77
ENSG00000089916	55668	GPATCH2L	0	0.42	0.58
ENSG00000090006	8425	LTBP4	0	0.01	0.99
ENSG00000090013	645	BLVRB	0	0.22	0.78
ENSG00000090054	10558	SPTLC1	0	0.01	0.99
ENSG00000090060	10914	PAPOLA	0	0.05	0.95
ENSG00000090061	8812	CCNK	0	0.53	0.47
ENSG00000090097	57060	PCBP4	0	0.28	0.72
ENSG00000090104	5996	RGS1	0	0.04	0.96
ENSG00000090238	83719	YPEL3	0	0.31	0.69
ENSG00000090263	51650	MRPS33	0	0.01	0.99
ENSG00000090273	10726	NUDC	0	0.19	0.81
ENSG00000090316	10296	MAEA	0	0.67	0.33
ENSG00000090372	29888	STRN4	0	0.11	0.89
ENSG00000090376	11213	IRAK3	0	0.25	0.75
ENSG00000090382	4069	LYZ	0	0.86	0.14
ENSG00000090432	79594	MUL1	0	0.11	0.89
ENSG00000090447	7023	TFAP4	0	0.04	0.96
ENSG00000090470	10081	PDCD7	0	0.01	0.99
ENSG00000090487	51324	SPG21	0	0.01	0.99
ENSG00000090512	26998	FETUB	0	0.01	0.99
ENSG00000090520	51726	DNAJB11	0	0.01	0.99
ENSG00000090530	55214	P3H2	0	0.1	0.9
ENSG00000090534	7066	THPO	1	0.99	0.01
ENSG00000090539	8646	CHRD	0	0.3	0.7
ENSG00000090565	9727	RAB11FIP3	0	0.03	0.97
ENSG00000090581	84572	GNPTG	0	0.01	0.99
ENSG00000090612	10795	ZNF268	0	0.01	0.99
ENSG00000090615	2802	GOLGA3	1	0.96	0.04
ENSG00000090621	8761	PABPC4	1	0.99	0.01
ENSG00000090659	30835	CD209	1	0.99	0.01
ENSG00000090661	79603	CERS4	1	0.99	0.01
ENSG00000090686	84196	USP48	0	0.01	0.99
ENSG00000090776	1947	EFNB1	0	0.73	0.27
ENSG00000090857	55066	PDPR	0	0.28	0.72
ENSG00000090861	16	AARS	0	0.64	0.36
ENSG00000090889	24137	KIF4A	0	0.01	0.99
ENSG00000090905	27327	TNRC6A	0	0.83	0.17
ENSG00000090924	64857	PLEKHG2	0	0.01	0.99
ENSG00000090971	57106	NAT14	0	0.01	0.99
ENSG00000090975	57605	PITPNM2	0	0.3	0.7
ENSG00000090989	55763	EXOC1	0	0.12	0.88
ENSG00000091009	54439	RBM27	0	0.01	0.99
ENSG00000091010	5459	POU4F3	0	0.01	0.99
ENSG00000091039	114882	OSBPL8	0	0.04	0.96
ENSG00000091073	113878	DTX2	0	0.11	0.89
ENSG00000091106	58484	NLRC4	1	0.99	0.01
ENSG00000091128	22798	LAMB4	0	0.03	0.97
ENSG00000091129	4897	NRCAM	0	0.85	0.15
ENSG00000091136	3912	LAMB1	0	0.08	0.92
ENSG00000091137	5172	SLC26A4	1	0.98	0.02
ENSG00000091138	1811	SLC26A3	1	0.99	0.01
ENSG00000091140	1738	DLD	0	0.01	0.99
ENSG00000091157	23335	WDR7	0	0.11	0.89
ENSG00000091164	9352	TXNL1	0	0.01	0.99
ENSG00000091262	368	ABCC6	0	0.87	0.13
ENSG00000091262	105369239	ABCC6	0	0.87	0.13
ENSG00000091317	54918	CMTM6	0	0.15	0.85
ENSG00000091409	3655	ITGA6	1	0.99	0.01
ENSG00000091483	2271	FH	0	0.67	0.33
ENSG00000091490	23231	SEL1L3	0	0.03	0.97
ENSG00000091513	7018	TF	1	0.99	0.01
ENSG00000091527	55573	CDV3	0	0.03	0.97
ENSG00000091542	54890	ALKBH5	0	0.39	0.61
ENSG00000091583	350	APOH	0	0.69	0.31
ENSG00000091592	22861	NLRP1	0	0.77	0.23
ENSG00000091622	83394	PITPNM3	0	0.08	0.92
ENSG00000091640	9552	SPAG7	0	0.01	0.99
ENSG00000091651	23594	ORC6	0	0.04	0.96
ENSG00000091656	79776	ZFHX4	0	0.06	0.94
ENSG00000091664	57084	SLC17A6	0	0.16	0.84
ENSG00000091704	1357	CPA1	0	0.09	0.91
ENSG00000091732	51530	ZC3HC1	0	0.69	0.31
ENSG00000091844	26575	RGS17	0	0.01	0.99
ENSG00000091947	84336	TMEM101	0	0.01	0.99
ENSG00000091986	151887	CCDC80	0	0.03	0.97
ENSG00000092010	5720	PSME1	0	0.38	0.62
ENSG00000092020	55012	PPP2R3C	0	0.01	0.99
ENSG00000092036	54930	HAUS4	0	0.31	0.69
ENSG00000092051	84502	JPH4	0	0.11	0.89
ENSG00000092054	4625	MYH7	0	0.01	0.99
ENSG00000092067	1053	CEBPE	1	0.99	0.01
ENSG00000092068	23428	SLC7A8	0	0.01	0.99
ENSG00000092094	55644	OSGEP	0	0.01	0.99
ENSG00000092096	51310	SLC22A17	0	0.01	0.99
ENSG00000092098	55072	RNF31	0	0.11	0.89
ENSG00000092108	23256	SCFD1	0	0.4	0.6
ENSG00000092140	55632	G2E3	0	0.01	0.99
ENSG00000092148	25831	HECTD1	0	0.13	0.87
ENSG00000092199	3183	HNRNPC	0	0.08	0.92
ENSG00000092200	57096	RPGRIP1	0	0.85	0.15
ENSG00000092201	11198	SUPT16H	0	0.52	0.48
ENSG00000092203	9878	TOX4	0	0.01	0.99
ENSG00000092208	8487	GEMIN2	0	0.37	0.63
ENSG00000092330	26277	TINF2	1	0.94	0.06
ENSG00000092345	1618	DAZL	0	0.08	0.92
ENSG00000092377	90665	TBL1Y	0	0.11	0.89
ENSG00000092421	57556	SEMA6A	0	0.04	0.96
ENSG00000092439	54822	TRPM7	0	0.82	0.18
ENSG00000092529	825	CAPN3	1	0.92	0.08
ENSG00000092531	8773	SNAP23	0	0.01	0.99
ENSG00000092607	6913	TBX15	0	0.67	0.33
ENSG00000092621	26227	PHGDH	0	0.05	0.95
ENSG00000092758	1299	COL9A3	0	0.03	0.97
ENSG00000092820	7430	EZR	1	0.98	0.02
ENSG00000092841	4637	MYL6	0	0.03	0.97
ENSG00000092847	26523	AGO1	0	0.28	0.72
ENSG00000092850	27285	TEKT2	0	0.68	0.32
ENSG00000092853	63967	CLSPN	0	0.01	0.99
ENSG00000092929	201294	UNC13D	1	0.93	0.07
ENSG00000092931	79157	MFSD11	0	0.01	0.99
ENSG00000092978	55105	GPATCH2	0	0.04	0.96
ENSG00000093000	10762	NUP50	0	0.22	0.78
ENSG00000093009	8318	CDC45	0	0.01	0.99
ENSG00000093134	55350	VNN3	0	0.01	0.99
ENSG00000093144	55862	ECHDC1	0	0.01	0.99
ENSG00000093183	9117	SEC22C	0	0.01	0.99
ENSG00000093217	9942	XYLB	0	0.64	0.36
ENSG00000094755	2568	GABRP	0	0.2	0.8
ENSG00000094796	3881	KRT31	0	0.01	0.99
ENSG00000094841	139596	UPRT	0	0.01	0.99
ENSG00000094880	8697	CDC23	0	0.45	0.55
ENSG00000094914	8086	AAAS	0	0.8	0.2
ENSG00000094916	23468	CBX5	0	0.06	0.94
ENSG00000094963	2327	FMO2	0	0.01	0.99
ENSG00000095002	4436	MSH2	1	0.99	0.01
ENSG00000095059	1725	DHPS	0	0.06	0.94
ENSG00000095066	29911	HOOK2	0	0.11	0.89
ENSG00000095110	120400	NXPE1	0	0.02	0.98
ENSG00000095139	372	ARCN1	0	0.34	0.66
ENSG00000095203	54566	EPB41L4B	0	0.04	0.96
ENSG00000095209	55151	TMEM38B	0	0.03	0.97
ENSG00000095261	5711	PSMD5	0	0.01	0.99
ENSG00000095319	23511	NUP188	0	0.28	0.72
ENSG00000095370	10044	SH2D3C	1	0.99	0.01
ENSG00000095380	54187	NANS	0	0.01	0.99
ENSG00000095383	55357	TBC1D2	0	0.01	0.99
ENSG00000095397	25861	DFNB31	0	0.84	0.16
ENSG00000095464	5146	PDE6C	0	0.89	0.11
ENSG00000095485	55280	CWF19L1	0	0.01	0.99
ENSG00000095539	57715	SEMA4G	0	0.01	0.99
ENSG00000095564	9044	BTAF1	0	0.01	0.99
ENSG00000095574	64376	IKZF5	0	0.01	0.99
ENSG00000095585	29760	BLNK	1	0.97	0.03
ENSG00000095587	7093	TLL2	0	0.04	0.96
ENSG00000095627	56165	TDRD1	0	0.01	0.99
ENSG00000095637	10580	SORBS1	0	0.1	0.9
ENSG00000095713	55118	CRTAC1	0	0.03	0.97
ENSG00000095739	25805	BAMBI	0	0.03	0.97
ENSG00000095752	3589	IL11	0	0.01	0.99
ENSG00000095777	53904	MYO3A	0	0.01	0.99
ENSG00000095787	51322	WAC	0	0.04	0.96
ENSG00000095906	10101	NUBP2	0	0.11	0.89
ENSG00000095932	284422	SMIM24	0	0.01	0.99
ENSG00000095951	3096	HIVEP1	0	0.11	0.89
ENSG00000095970	54209	TREM2	0	0.25	0.75
ENSG00000095981	83795	KCNK16	0	0.06	0.94
ENSG00000096006	10321	CRISP3	0	0.01	0.99
ENSG00000096060	2289	FKBP5	0	0.01	0.99
ENSG00000096080	55168	MRPS18A	0	0.01	0.99
ENSG00000096088	5225	PGC	0	0.01	0.99
ENSG00000096092	28978	TMEM14A	0	0.01	0.99
ENSG00000096093	114327	EFHC1	1	0.99	0.01
ENSG00000096264	9436	NCR2	0	0.67	0.33
ENSG00000096384	3326	HSP90AB1	1	0.99	0.01
ENSG00000096395	4295	MLN	0	0.01	0.99
ENSG00000096433	3710	ITPR3	1	0.99	0.01
ENSG00000096654	7738	ZNF184	0	0.14	0.86
ENSG00000096696	1832	DSP	0	0.79	0.21
ENSG00000096746	3189	HNRNPH3	0	0.01	0.99
ENSG00000096872	80173	IFT74	0	0.01	0.99
ENSG00000097021	11332	ACOT7	0	0.01	0.99
ENSG00000097096	84144	SYDE2	0	0.01	0.99
ENSG00000099139	5125	PCSK5	1	0.99	0.01
ENSG00000099203	11018	TMED1	0	0.14	0.86
ENSG00000099204	3983	ABLIM1	0	0.36	0.64
ENSG00000099219	79956	ERMP1	0	0.01	0.99
ENSG00000099246	22931	RAB18	1	0.99	0.01
ENSG00000099250	8829	NRP1	0	0.08	0.92
ENSG00000099256	56952	PRTFDC1	0	0.01	0.99
ENSG00000099260	54873	PALMD	0	0.06	0.94
ENSG00000099282	23555	TSPAN15	0	0.24	0.76
ENSG00000099284	55506	H2AFY2	0	0.14	0.86
ENSG00000099308	23031	MAST3	0	0.01	0.99
ENSG00000099326	7593	MZF1	0	0.28	0.72
ENSG00000099337	9424	KCNK6	0	0.05	0.95
ENSG00000099338	57828	CATSPERG	0	0.03	0.97
ENSG00000099341	5714	PSMD8	0	0.02	0.98
ENSG00000099364	54620	FBXL19	0	0.39	0.61
ENSG00000099365	112755	STX1B	0	0.57	0.43
ENSG00000099377	80270	HSD3B7	0	0.04	0.96
ENSG00000099385	9274	BCL7C	0	0.01	0.99
ENSG00000099399	4113	MAGEB2	0	0.44	0.56
ENSG00000099617	1943	EFNA2	0	0.25	0.75
ENSG00000099622	1153	CIRBP	0	0.01	0.99
ENSG00000099625	255057	CBARP	0	0.01	0.99
ENSG00000099715	83259	PCDH11Y	0	0.11	0.89
ENSG00000099715	27328	PCDH11Y	0	0.11	0.89
ENSG00000099721	266	AMELY	0	0.67	0.33
ENSG00000099769	3483	IGFALS	0	0.13	0.87
ENSG00000099783	4670	HNRNPM	0	0.01	0.99
ENSG00000099785	51257	Mar-02	0	0.01	0.99
ENSG00000099795	4713	NDUFB7	0	0.38	0.62
ENSG00000099797	9524	TECR	0	0.01	0.99
ENSG00000099800	26517	TIMM13	0	0.11	0.89
ENSG00000099804	997	CDC34	0	0.28	0.72
ENSG00000099810	4507	MTAP	0	0.32	0.68
ENSG00000099812	126353	MISP	0	0.01	0.99
ENSG00000099814	283638	CEP170B	0	0.26	0.74
ENSG00000099817	5434	POLR2E	0	0.32	0.68
ENSG00000099821	5442	POLRMT	0	0.01	0.99
ENSG00000099834	53841	CDHR5	0	0.01	0.99
ENSG00000099840	113177	IZUMO4	0	0.23	0.77
ENSG00000099849	8045	RASSF7	0	0.01	0.99
ENSG00000099864	5064	PALM	0	0.01	0.99
ENSG00000099889	421	ARVCF	1	0.99	0.01
ENSG00000099901	5902	RANBP1	0	0.71	0.29
ENSG00000099904	29801	ZDHHC8	0	0.21	0.79
ENSG00000099910	84861	KLHL22	0	0.13	0.87
ENSG00000099917	51586	MED15	0	0.28	0.72
ENSG00000099937	3053	SERPIND1	1	0.99	0.01
ENSG00000099940	9342	SNAP29	0	0.67	0.33
ENSG00000099942	1399	CRKL	0	0.07	0.93
ENSG00000099949	8216	LZTR1	0	0.07	0.93
ENSG00000099953	4320	MMP11	0	0.01	0.99
ENSG00000099954	27443	CECR2	1	0.99	0.01
ENSG00000099956	6598	SMARCB1	0	0.84	0.16
ENSG00000099957	9127	P2RX6	0	0.8	0.2
ENSG00000099958	91319	DERL3	0	0.01	0.99
ENSG00000099960	6545	SLC7A4	0	0.01	0.99
ENSG00000099968	23786	BCL2L13	0	0.01	0.99
ENSG00000099974	100037417	DDTL	0	0.01	0.99
ENSG00000099977	100037417	DDT	0	0.26	0.74
ENSG00000099977	1652	DDT	0	0.26	0.74
ENSG00000099991	23523	CABIN1	0	0.13	0.87
ENSG00000099992	83874	TBC1D10A	0	0.4	0.6
ENSG00000099994	56241	SUSD2	0	0.04	0.96
ENSG00000099995	10291	SF3A1	0	0.06	0.94
ENSG00000099998	2687	GGT5	0	0.01	0.99
ENSG00000100003	23541	SEC14L2	0	0.39	0.61
ENSG00000100012	266629	SEC14L3	0	0.01	0.99
ENSG00000100014	23384	SPECC1L	0	0.08	0.92
ENSG00000100023	23759	PPIL2	0	0.82	0.18
ENSG00000100024	51733	UPB1	0	0.01	0.99
ENSG00000100027	29799	YPEL1	0	0.01	0.99
ENSG00000100028	6634	SNRPD3	0	0.01	0.99
ENSG00000100029	23481	PES1	0	0.19	0.81
ENSG00000100033	5625	PRODH	0	0.21	0.79
ENSG00000100034	9647	PPM1F	0	0.07	0.93
ENSG00000100036	339665	SLC35E4	0	0.01	0.99
ENSG00000100038	8940	TOP3B	0	0.8	0.2
ENSG00000100053	1417	CRYBB3	0	0.15	0.85
ENSG00000100055	27128	CYTH4	0	0.37	0.63
ENSG00000100056	8220	DGCR14	0	0.37	0.63
ENSG00000100060	4242	MFNG	0	0.01	0.99
ENSG00000100065	29775	CARD10	0	0.07	0.93
ENSG00000100068	91355	LRP5L	0	0.22	0.78
ENSG00000100075	6576	SLC25A1	0	0.8	0.2
ENSG00000100077	157	ADRBK2	0	0.01	0.99
ENSG00000100078	50487	PLA2G3	0	0.03	0.97
ENSG00000100079	3957	LGALS2	1	0.99	0.01
ENSG00000100083	26088	GGA1	0	0.38	0.62
ENSG00000100084	7290	HIRA	0	0.28	0.72
ENSG00000100092	23616	SH3BP1	0	0.01	0.99
ENSG00000100095	23544	SEZ6L	0	0.8	0.2
ENSG00000100099	89781	HPS4	0	0.01	0.99
ENSG00000100100	113791	PIK3IP1	0	0.01	0.99
ENSG00000100104	402055	SRRD	0	0.22	0.78
ENSG00000100105	23598	PATZ1	1	0.96	0.04
ENSG00000100106	11078	TRIOBP	0	0.01	0.99
ENSG00000100109	24144	TFIP11	0	0.01	0.99
ENSG00000100116	23464	GCAT	0	0.01	0.99
ENSG00000100121	91227	GGTLC2	0	0.06	0.94
ENSG00000100122	1414	CRYBB1	0	0.01	0.99
ENSG00000100124	129138	ANKRD54	0	0.01	0.99
ENSG00000100129	51386	EIF3L	0	0.11	0.89
ENSG00000100138	4809	SNU13	0	0.01	0.99
ENSG00000100142	5435	POLR2F	0	0.24	0.76
ENSG00000100147	79879	CCDC134	0	0.45	0.55
ENSG00000100150	9681	DEPDC5	0	0.01	0.99
ENSG00000100151	9463	PICK1	0	0.19	0.81
ENSG00000100154	23331	TTC28	0	0.04	0.96
ENSG00000100156	23539	SLC16A8	0	0.41	0.59
ENSG00000100162	79019	CENPM	0	0.04	0.96
ENSG00000100167	55964	Sep-03	0	0.04	0.96
ENSG00000100191	6527	SLC5A4	0	0.11	0.89
ENSG00000100196	11015	KDELR3	0	0.3	0.7
ENSG00000100201	10521	DDX17	0	0.26	0.74
ENSG00000100206	11144	DMC1	0	0.75	0.25
ENSG00000100207	6942	TCF20	0	0.01	0.99
ENSG00000100209	150274	HSCB	0	0.02	0.98
ENSG00000100211	25776	CBY1	0	0.11	0.89
ENSG00000100218	27156	RSPH14	0	0.31	0.69
ENSG00000100219	7494	XBP1	1	0.99	0.01
ENSG00000100220	51493	RTCB	0	0.54	0.46
ENSG00000100221	9929	JOSD1	0	0.01	0.99
ENSG00000100225	25793	FBXO7	1	0.98	0.02
ENSG00000100226	9567	GTPBP1	0	0.31	0.69
ENSG00000100227	84271	POLDIP3	0	0.26	0.74
ENSG00000100228	9609	RAB36	0	0.2	0.8
ENSG00000100234	7078	TIMP3	1	0.99	0.01
ENSG00000100239	9701	PPP6R2	0	0.01	0.99
ENSG00000100241	6305	SBF1	0	0.65	0.35
ENSG00000100242	25777	SUN2	0	0.07	0.93
ENSG00000100243	1727	CYB5R3	0	0.02	0.98
ENSG00000100246	10126	DNAL4	0	0.71	0.29
ENSG00000100253	55586	MIOX	0	0.11	0.89
ENSG00000100258	91289	LMF2	0	0.31	0.69
ENSG00000100263	25807	RHBDD3	0	0.11	0.89
ENSG00000100266	11252	PACSIN2	0	0.01	0.99
ENSG00000100271	25809	TTLL1	1	0.96	0.04
ENSG00000100276	10633	RASL10A	0	0.01	0.99
ENSG00000100280	162	AP1B1	0	0.9	0.1
ENSG00000100284	10043	TOM1	0	0.68	0.32
ENSG00000100285	4744	NEFH	1	0.93	0.07
ENSG00000100288	1120	CHKB	0	0.37	0.63
ENSG00000100290	638	BIK	0	0.04	0.96
ENSG00000100294	27349	MCAT	0	0.25	0.75
ENSG00000100296	8563	THOC5	0	0.69	0.31
ENSG00000100297	4174	MCM5	0	0.01	0.99
ENSG00000100298	164668	APOBEC3H	0	0.06	0.94
ENSG00000100302	23551	RASD2	0	0.11	0.89
ENSG00000100304	23170	TTLL12	0	0.71	0.29
ENSG00000100307	23492	CBX7	1	0.98	0.02
ENSG00000100314	164633	CABP7	0	0.01	0.99
ENSG00000100319	55954	ZMAT5	0	0.05	0.95
ENSG00000100320	23543	RBFOX2	0	0.11	0.89
ENSG00000100321	9145	SYNGR1	0	0.07	0.93
ENSG00000100324	10454	TAB1	1	0.99	0.01
ENSG00000100325	84164	ASCC2	0	0.81	0.19
ENSG00000100330	8897	MTMR3	0	0.11	0.89
ENSG00000100335	54471	MIEF1	0	0.01	0.99
ENSG00000100336	80832	APOL4	0	0.31	0.69
ENSG00000100341	150379	PNPLA5	0	0.06	0.94
ENSG00000100342	8542	APOL1	0	0.05	0.95
ENSG00000100344	80339	PNPLA3	0	0.01	0.99
ENSG00000100345	4627	MYH9	1	0.99	0.01
ENSG00000100346	8911	CACNA1I	0	0.61	0.39
ENSG00000100348	25828	TXN2	0	0.4	0.6
ENSG00000100350	80020	FOXRED2	0	0.01	0.99
ENSG00000100351	9402	GRAP2	0	0.34	0.66
ENSG00000100353	8664	EIF3D	0	0.01	0.99
ENSG00000100354	23112	TNRC6B	0	0.01	0.99
ENSG00000100359	27352	SGSM3	0	0.03	0.97
ENSG00000100360	11020	IFT27	0	0.8	0.2
ENSG00000100362	5816	PVALB	0	0.01	0.99
ENSG00000100364	23313	KIAA0930	0	0.01	0.99
ENSG00000100365	4689	NCF4	1	0.99	0.01
ENSG00000100372	10478	SLC25A17	0	0.11	0.89
ENSG00000100373	7380	UPK3A	1	0.98	0.02
ENSG00000100376	55007	FAM118A	0	0.01	0.99
ENSG00000100379	79734	KCTD17	0	0.08	0.92
ENSG00000100387	9978	RBX1	0	0.87	0.13
ENSG00000100393	2033	EP300	1	0.98	0.02
ENSG00000100395	83746	L3MBTL2	0	0.46	0.54
ENSG00000100401	5905	RANGAP1	0	0.7	0.3
ENSG00000100403	23264	ZC3H7B	0	0.43	0.57
ENSG00000100410	84844	PHF5A	0	0.01	0.99
ENSG00000100412	50	ACO2	0	0.65	0.35
ENSG00000100413	171568	POLR3H	0	0.01	0.99
ENSG00000100417	5372	PMM1	0	0.11	0.89
ENSG00000100418	27351	DESI1	0	0.01	0.99
ENSG00000100422	64781	CERK	1	0.99	0.01
ENSG00000100426	9889	ZBED4	0	0.11	0.89
ENSG00000100433	54207	KCNK10	0	0.06	0.94
ENSG00000100441	23351	KHNYN	0	0.01	0.99
ENSG00000100442	2287	FKBP3	0	0.01	0.99
ENSG00000100445	56948	SDR39U1	0	0.34	0.66
ENSG00000100448	1511	CTSG	1	0.99	0.01
ENSG00000100453	3002	GZMB	0	0.65	0.35
ENSG00000100473	1690	COCH	0	0.57	0.43
ENSG00000100478	11154	AP4S1	0	0.01	0.99
ENSG00000100479	5427	POLE2	0	0.01	0.99
ENSG00000100483	79609	VCPKMT	0	0.01	0.99
ENSG00000100485	6655	SOS2	0	0.01	0.99
ENSG00000100490	8814	CDKL1	0	0.08	0.92
ENSG00000100503	51199	NIN	0	0.62	0.38
ENSG00000100504	5836	PYGL	0	0.01	0.99
ENSG00000100505	114088	TRIM9	0	0.01	0.99
ENSG00000100519	5706	PSMC6	0	0.03	0.97
ENSG00000100522	64841	GNPNAT1	0	0.08	0.92
ENSG00000100523	80821	DDHD1	0	0.01	0.99
ENSG00000100526	1033	CDKN3	0	0.07	0.93
ENSG00000100528	10175	CNIH1	0	0.01	0.99
ENSG00000100532	10668	CGRRF1	0	0.09	0.91
ENSG00000100554	51382	ATP6V1D	0	0.01	0.99
ENSG00000100557	55195	C14orf105	0	0.01	0.99
ENSG00000100558	26499	PLEK2	0	0.01	0.99
ENSG00000100564	5283	PIGH	1	0.99	0.01
ENSG00000100567	5684	PSMA3	0	0.01	0.99
ENSG00000100568	10490	VTI1B	0	0.37	0.63
ENSG00000100575	26520	TIMM9	0	0.22	0.78
ENSG00000100577	2954	GSTZ1	0	0.28	0.72
ENSG00000100578	9786	KIAA0586	0	0.01	0.99
ENSG00000100580	283578	TMED8	0	0.01	0.99
ENSG00000100583	161394	SAMD15	0	0.01	0.99
ENSG00000100591	10598	AHSA1	0	0.01	0.99
ENSG00000100592	23002	DAAM1	0	0.7	0.3
ENSG00000100596	9517	SPTLC2	0	0.05	0.95
ENSG00000100599	79890	RIN3	0	0.01	0.99
ENSG00000100600	5641	LGMN	1	0.99	0.01
ENSG00000100601	8846	ALKBH1	0	0.16	0.84
ENSG00000100603	22938	SNW1	0	0.01	0.99
ENSG00000100604	1113	CHGA	0	0.13	0.87
ENSG00000100605	3705	ITPK1	0	0.82	0.18
ENSG00000100612	51635	DHRS7	0	0.01	0.99
ENSG00000100614	5494	PPM1A	0	0.8	0.2
ENSG00000100625	51804	SIX4	0	0.01	0.99
ENSG00000100626	57452	GALNT16	0	0.08	0.92
ENSG00000100628	51676	ASB2	0	0.01	0.99
ENSG00000100629	145508	CEP128	0	0.06	0.94
ENSG00000100632	2079	ERH	0	0.01	0.99
ENSG00000100647	9766	SUSD6	0	0.01	0.99
ENSG00000100650	6430	SRSF5	0	0.01	0.99
ENSG00000100652	6554	SLC10A1	0	0.02	0.98
ENSG00000100664	1983	EIF5	0	0.04	0.96
ENSG00000100665	5267	SERPINA4	0	0.49	0.51
ENSG00000100678	6547	SLC8A3	0	0.82	0.18
ENSG00000100711	79038	ZFYVE21	0	0.01	0.99
ENSG00000100714	4522	MTHFD1	0	0.41	0.59
ENSG00000100721	8115	TCL1A	0	0.86	0.14
ENSG00000100726	9894	TELO2	0	0.01	0.99
ENSG00000100731	22990	PCNX	0	0.16	0.84
ENSG00000100744	51527	GSKIP	0	0.01	0.99
ENSG00000100749	7443	VRK1	1	0.98	0.02
ENSG00000100764	5700	PSMC1	0	0.39	0.61
ENSG00000100767	89932	PAPLN	0	0.01	0.99
ENSG00000100784	9252	RPS6KA5	0	0.12	0.88
ENSG00000100796	55671	PPP4R3A	0	0.01	0.99
ENSG00000100804	5693	PSMB5	0	0.3	0.7
ENSG00000100811	7528	YY1	0	0.68	0.32
ENSG00000100813	22985	ACIN1	0	0.11	0.89
ENSG00000100814	57820	CCNB1IP1	1	0.93	0.07
ENSG00000100815	9321	TRIP11	0	0.86	0.14
ENSG00000100842	10278	EFS	1	0.99	0.01
ENSG00000100852	394	ARHGAP5	0	0.51	0.49
ENSG00000100865	51550	CINP	0	0.39	0.61
ENSG00000100867	10202	DHRS2	0	0.01	0.99
ENSG00000100883	6729	SRP54	0	0.02	0.98
ENSG00000100884	9362	CPNE6	0	0.01	0.99
ENSG00000100888	57680	CHD8	0	0.04	0.96
ENSG00000100889	5106	PCK2	0	0.01	0.99
ENSG00000100890	9692	KIAA0391	0	0.09	0.91
ENSG00000100897	80344	DCAF11	0	0.12	0.88
ENSG00000100902	5687	PSMA6	0	0.11	0.89
ENSG00000100911	5721	PSME2	0	0.37	0.63
ENSG00000100916	84312	BRMS1L	0	0.01	0.99
ENSG00000100918	9985	REC8	0	0.37	0.63
ENSG00000100926	10548	TM9SF1	0	0.11	0.89
ENSG00000100934	10484	SEC23A	0	0.66	0.34
ENSG00000100941	5411	PNN	1	0.99	0.01
ENSG00000100968	4776	NFATC4	0	0.75	0.25
ENSG00000100979	5360	PLTP	0	0.37	0.63
ENSG00000100982	63935	PCIF1	0	0.01	0.99
ENSG00000100983	2937	GSS	0	0.78	0.22
ENSG00000100987	30813	VSX1	0	0.01	0.99
ENSG00000100991	26133	TRPC4AP	0	0.32	0.68
ENSG00000100994	5834	PYGB	0	0.07	0.93
ENSG00000100997	26090	ABHD12	0	0.01	0.99
ENSG00000101000	10544	PROCR	1	0.97	0.03
ENSG00000101003	9837	GINS1	0	0.01	0.99
ENSG00000101004	22981	NINL	0	0.06	0.94
ENSG00000101019	55245	UQCC1	0	0.01	0.99
ENSG00000101040	23613	ZMYND8	0	0.51	0.49
ENSG00000101049	10110	SGK2	0	0.01	0.99
ENSG00000101052	51098	IFT52	0	0.11	0.89
ENSG00000101057	4605	MYBL2	0	0.01	0.99
ENSG00000101074	140902	R3HDML	0	0.11	0.89
ENSG00000101076	3172	HNF4A	0	0.76	0.24
ENSG00000101079	57446	NDRG3	0	0.25	0.75
ENSG00000101082	84174	SLA2	0	0.03	0.97
ENSG00000101084	55969	C20orf24	0	0.11	0.89
ENSG00000101096	4773	NFATC2	1	0.99	0.01
ENSG00000101098	140730	RIMS4	0	0.01	0.99
ENSG00000101104	80336	PABPC1L	0	0.01	0.99
ENSG00000101109	6789	STK4	0	0.88	0.12
ENSG00000101115	57167	SALL4	1	0.99	0.01
ENSG00000101126	23394	ADNP	0	0.01	0.99
ENSG00000101132	5203	PFDN4	0	0.01	0.99
ENSG00000101134	55816	DOK5	0	0.05	0.95
ENSG00000101138	1477	CSTF1	0	0.01	0.99
ENSG00000101146	8480	RAE1	0	0.57	0.43
ENSG00000101150	7165	TPD52L2	0	0.32	0.68
ENSG00000101152	80331	DNAJC5	0	0.42	0.58
ENSG00000101158	51497	NELFCD	0	0.82	0.18
ENSG00000101160	1522	CTSZ	0	0.09	0.91
ENSG00000101166	51012	PRELID3B	0	0.53	0.47
ENSG00000101181	26164	MTG2	0	0.01	0.99
ENSG00000101182	5688	PSMA7	0	0.22	0.78
ENSG00000101187	28231	SLCO4A1	0	0.01	0.99
ENSG00000101188	4923	NTSR1	0	0.06	0.94
ENSG00000101189	55257	MRGBP	0	0.01	0.99
ENSG00000101190	10732	TCFL5	0	0.53	0.47
ENSG00000101191	11083	DIDO1	1	0.98	0.02
ENSG00000101193	54994	GID8	0	0.36	0.64
ENSG00000101194	63910	SLC17A9	0	0.01	0.99
ENSG00000101197	79444	BIRC7	0	0.13	0.87
ENSG00000101198	128414	NKAIN4	0	0.04	0.96
ENSG00000101199	55738	ARFGAP1	0	0.01	0.99
ENSG00000101200	551	AVP	1	0.99	0.01
ENSG00000101203	57642	COL20A1	0	0.01	0.99
ENSG00000101210	1917	EEF1A2	0	0.04	0.96
ENSG00000101213	5753	PTK6	0	0.01	0.99
ENSG00000101216	26205	GMEB2	0	0.1	0.9
[truncated: 13,406 more rows]
