# Supplementary material for: In silico prediction of novel therapeutic targets using gene–disease association data
Source: J Transl Med. 2017 Aug 29;15:182. doi: 10.1186/s12967-017-1285-6 (PMC5576250; doi:10.1186/s12967-017-1285-6)
Supplement: Supplementary file 6 — Additional file 6: Table S2. Literature text mining results. The first two columns contain gene identifiers, the third column contains the PubMed ID of the publication where the gene is mentioned as a therapeutic target. [file 12967_2017_1285_MOESM6_ESM.csv]

ensembl	symbol	pubmed
ENSG00000114771	AADAC	23542347
ENSG00000109576	AADAT	18056996
ENSG00000109576	AADAT	21439022
ENSG00000149313	AASDHPPT	23308068
ENSG00000275700	AATF	25914721
ENSG00000276072	AATF	25914721
ENSG00000183044	ABAT	12871037
ENSG00000183044	ABAT	26608704
ENSG00000183044	ABAT	19591913
ENSG00000165029	ABCA1	24992457
ENSG00000165029	ABCA1	21520210
ENSG00000165029	ABCA1	21470122
ENSG00000165029	ABCA1	22119192
ENSG00000165029	ABCA1	12069757
ENSG00000165029	ABCA1	24016265
ENSG00000165029	ABCA1	16610615
ENSG00000165029	ABCA1	12151852
ENSG00000165029	ABCA1	21920460
ENSG00000165029	ABCA1	15269217
ENSG00000165029	ABCA1	20188211
ENSG00000165029	ABCA1	26538644
ENSG00000165029	ABCA1	16183915
ENSG00000165029	ABCA1	11227043
ENSG00000165029	ABCA1	12615681
ENSG00000165029	ABCA1	16946132
ENSG00000165029	ABCA1	19344785
ENSG00000165029	ABCA1	20656214
ENSG00000165029	ABCA1	11927274
ENSG00000165029	ABCA1	12573359
ENSG00000165029	ABCA1	16235041
ENSG00000165029	ABCA1	10882340
ENSG00000165029	ABCA1	19752193
ENSG00000165029	ABCA1	12597606
ENSG00000165029	ABCA1	15151487
ENSG00000165029	ABCA1	19553242
ENSG00000165029	ABCA1	16207713
ENSG00000165029	ABCA1	11111099
ENSG00000107331	ABCA2	18348684
ENSG00000085563	ABCB1	15261376
ENSG00000085563	ABCB1	14993331
ENSG00000085563	ABCB1	24894670
ENSG00000085563	ABCB1	22842366
ENSG00000085563	ABCB1	20230790
ENSG00000085563	ABCB1	24773054
ENSG00000085563	ABCB1	21618519
ENSG00000085563	ABCB1	18050730
ENSG00000085563	ABCB1	11774737
ENSG00000085563	ABCB1	26299618
ENSG00000085563	ABCB1	19004720
ENSG00000085563	ABCB1	11475537
ENSG00000085563	ABCB1	20713551
ENSG00000085563	ABCB1	26618109
ENSG00000085563	ABCB1	12084466
ENSG00000085563	ABCB1	21557674
ENSG00000085563	ABCB1	16842217
ENSG00000085563	ABCB1	22049154
ENSG00000085563	ABCB1	15709212
ENSG00000085563	ABCB1	26877779
ENSG00000085563	ABCB1	24993095
ENSG00000085563	ABCB1	10872505
ENSG00000085563	ABCB1	14501017
ENSG00000085563	ABCB1	25285166
ENSG00000085563	ABCB1	16201925
ENSG00000085563	ABCB1	23593196
ENSG00000085563	ABCB1	22931413
ENSG00000085563	ABCB1	19700246
ENSG00000085563	ABCB1	19593673
ENSG00000085563	ABCB1	11160305
ENSG00000085563	ABCB1	12866661
ENSG00000135776	ABCB10	23716676
ENSG00000135776	ABCB10	22884976
ENSG00000073734	ABCB11	21039337
ENSG00000276582	ABCB11	21039337
ENSG00000005471	ABCB4	27004088
ENSG00000005471	ABCB4	24122873
ENSG00000004846	ABCB5	22675422
ENSG00000004846	ABCB5	22555176
ENSG00000004846	ABCB5	17237262
ENSG00000115657	ABCB6	22808084
ENSG00000278183	ABCC1	26108539
ENSG00000103222	ABCC1	26108539
ENSG00000278183	ABCC1	23144549
ENSG00000103222	ABCC1	23144549
ENSG00000278183	ABCC1	21143116
ENSG00000103222	ABCC1	21143116
ENSG00000121270	ABCC11	25312864
ENSG00000023839	ABCC2	24406279
ENSG00000108846	ABCC3	20809959
ENSG00000125257	ABCC4	24606721
ENSG00000125257	ABCC4	26499190
ENSG00000125257	ABCC4	18615486
ENSG00000125257	ABCC4	18353444
ENSG00000125257	ABCC4	26148856
ENSG00000125257	ABCC4	21989485
ENSG00000125257	ABCC4	25462817
ENSG00000114770	ABCC5	17035174
ENSG00000114770	ABCC5	23174366
ENSG00000006071	ABCC8	15296637
ENSG00000006071	ABCC8	26010685
ENSG00000006071	ABCC8	16956886
ENSG00000006071	ABCC8	22855730
ENSG00000006071	ABCC8	19604096
ENSG00000069431	ABCC9	26226329
ENSG00000101986	ABCD1	24480443
ENSG00000101986	ABCD1	17686565
ENSG00000173208	ABCD2	15489218
ENSG00000173208	ABCD2	18854420
ENSG00000173208	ABCD2	11087670
ENSG00000164163	ABCE1	26617714
ENSG00000225989	ABCF1	23719290
ENSG00000231129	ABCF1	23719290
ENSG00000236149	ABCF1	23719290
ENSG00000206490	ABCF1	23719290
ENSG00000236342	ABCF1	23719290
ENSG00000204574	ABCF1	23719290
ENSG00000232169	ABCF1	23719290
ENSG00000160179	ABCG1	26451289
ENSG00000160179	ABCG1	21823057
ENSG00000160179	ABCG1	17459600
ENSG00000160179	ABCG1	25249572
ENSG00000118777	ABCG2	21931543
ENSG00000118777	ABCG2	24972892
ENSG00000118777	ABCG2	23734686
ENSG00000118777	ABCG2	26386386
ENSG00000118777	ABCG2	19506252
ENSG00000118777	ABCG2	23226356
ENSG00000118777	ABCG2	24990514
ENSG00000118777	ABCG2	21048853
ENSG00000118777	ABCG2	23092328
ENSG00000138075	ABCG5	26358204
ENSG00000163686	ABHD6	23110439
ENSG00000163686	ABHD6	24101490
ENSG00000163686	ABHD6	19793082
ENSG00000136754	ABI1	19843640
ENSG00000108798	ABI3	21223585
ENSG00000097007	ABL1	17980712
ENSG00000097007	ABL1	17085669
ENSG00000097007	ABL1	23233201
ENSG00000097007	ABL1	15098032
ENSG00000097007	ABL1	18656692
ENSG00000097007	ABL1	12589034
ENSG00000097007	ABL1	15197345
ENSG00000097007	ABL1	18772113
ENSG00000097007	ABL1	17996650
ENSG00000097007	ABL1	25382903
ENSG00000097007	ABL1	12399961
ENSG00000097007	ABL1	16316612
ENSG00000097007	ABL1	23926299
ENSG00000097007	ABL1	25490448
ENSG00000097007	ABL1	7651367
ENSG00000097007	ABL1	24244612
ENSG00000097007	ABL1	26517532
ENSG00000097007	ABL1	22761178
ENSG00000097007	ABL1	15713800
ENSG00000097007	ABL1	8251915
ENSG00000097007	ABL1	16728945
ENSG00000097007	ABL1	18794796
ENSG00000097007	ABL1	11773186
ENSG00000097007	ABL1	17671436
ENSG00000097007	ABL1	18997174
ENSG00000097007	ABL1	21314824
ENSG00000097007	ABL1	17305499
ENSG00000097007	ABL1	12086885
ENSG00000097007	ABL1	22995644
ENSG00000097007	ABL1	17571739
ENSG00000097007	ABL1	12409651
ENSG00000097007	ABL1	16969080
ENSG00000097007	ABL1	17008552
ENSG00000097007	ABL1	19959080
ENSG00000097007	ABL1	16331985
ENSG00000097007	ABL1	15735728
ENSG00000097007	ABL1	22649784
ENSG00000097007	ABL1	23049975
ENSG00000097007	ABL1	26761215
ENSG00000097007	ABL1	25696852
ENSG00000097007	ABL1	24510275
ENSG00000097007	ABL1	20798787
ENSG00000097007	ABL1	18548107
ENSG00000097007	ABL1	24280866
ENSG00000097007	ABL1	11927282
ENSG00000097007	ABL1	20234815
ENSG00000097007	ABL1	19380743
ENSG00000097007	ABL1	17312329
ENSG00000097007	ABL1	11740801
ENSG00000097007	ABL1	21468538
ENSG00000097007	ABL1	15719031
ENSG00000097007	ABL1	16949787
ENSG00000097007	ABL1	24940071
ENSG00000097007	ABL1	22641215
ENSG00000097007	ABL1	18422767
ENSG00000097007	ABL1	22209898
ENSG00000097007	ABL1	24957147
ENSG00000097007	ABL1	15327887
ENSG00000097007	ABL1	23395818
ENSG00000097007	ABL1	12499247
ENSG00000097007	ABL1	15659957
ENSG00000097007	ABL1	11976731
ENSG00000097007	ABL1	22956142
ENSG00000097007	ABL1	22717125
ENSG00000097007	ABL1	24349524
ENSG00000097007	ABL1	17461760
ENSG00000097007	ABL1	16936779
ENSG00000097007	ABL1	17510658
ENSG00000097007	ABL1	18397679
ENSG00000097007	ABL1	18936234
ENSG00000097007	ABL1	21892207
ENSG00000097007	ABL1	23872305
ENSG00000097007	ABL1	14734464
ENSG00000097007	ABL1	8900540
ENSG00000143322	ABL2	24940071
ENSG00000174429	ABRA	12076769
ENSG00000278540	ACACA	25050742
ENSG00000275176	ACACA	25050742
ENSG00000157766	ACAN	18055126
ENSG00000157766	ACAN	22562232
ENSG00000157766	ACAN	26162411
ENSG00000157766	ACAN	20199393
ENSG00000157766	ACAN	26288689
ENSG00000075239	ACAT1	21177161
ENSG00000110455	ACCS	21238915
ENSG00000159640	ACE	14594449
ENSG00000159640	ACE	9139344
ENSG00000159640	ACE	24996009
ENSG00000159640	ACE	22533490
ENSG00000159640	ACE	21366963
ENSG00000159640	ACE	24168709
ENSG00000159640	ACE	24289879
ENSG00000159640	ACE	1575168
ENSG00000159640	ACE	16563001
ENSG00000159640	ACE	22519448
ENSG00000159640	ACE	14587290
ENSG00000159640	ACE	22822076
ENSG00000159640	ACE	12090908
ENSG00000159640	ACE	23828584
ENSG00000159640	ACE	22835627
ENSG00000159640	ACE	11694213
ENSG00000159640	ACE	20039100
ENSG00000159640	ACE	25666495
ENSG00000159640	ACE	12832663
ENSG00000159640	ACE	21395549
ENSG00000159640	ACE	19525099
ENSG00000159640	ACE	15562330
ENSG00000159640	ACE	17722475
ENSG00000159640	ACE	16476442
ENSG00000159640	ACE	22980808
ENSG00000159640	ACE	23933300
ENSG00000159640	ACE	23745836
ENSG00000159640	ACE	17042482
ENSG00000159640	ACE	22214449
ENSG00000159640	ACE	16849867
ENSG00000159640	ACE	10352363
ENSG00000130234	ACE2	16009403
ENSG00000130234	ACE2	24695436
ENSG00000130234	ACE2	21124322
ENSG00000130234	ACE2	23012792
ENSG00000130234	ACE2	24861775
ENSG00000130234	ACE2	16723697
ENSG00000130234	ACE2	20556668
ENSG00000130234	ACE2	25070352
ENSG00000130234	ACE2	21215698
ENSG00000130234	ACE2	23997755
ENSG00000130234	ACE2	22616805
ENSG00000130234	ACE2	25941346
ENSG00000130234	ACE2	26813885
ENSG00000130234	ACE2	20507236
ENSG00000130234	ACE2	19246717
ENSG00000130234	ACE2	15492138
ENSG00000130234	ACE2	25391767
ENSG00000130234	ACE2	23095677
ENSG00000130234	ACE2	19926873
ENSG00000130234	ACE2	24293035
ENSG00000130234	ACE2	24776703
ENSG00000130234	ACE2	22497476
ENSG00000130234	ACE2	25940924
ENSG00000130234	ACE2	19717501
ENSG00000130234	ACE2	21792177
ENSG00000130234	ACE2	21188549
ENSG00000130234	ACE2	25998889
ENSG00000130234	ACE2	16788004
ENSG00000130234	ACE2	24564768
ENSG00000130234	ACE2	18674503
ENSG00000087085	ACHE	24785252
ENSG00000087085	ACHE	11253171
ENSG00000087085	ACHE	20221449
ENSG00000087085	ACHE	25853328
ENSG00000087085	ACHE	25736722
ENSG00000087085	ACHE	15544507
ENSG00000087085	ACHE	19603258
ENSG00000087085	ACHE	21530657
ENSG00000087085	ACHE	23030618
ENSG00000087085	ACHE	26586471
ENSG00000087085	ACHE	24148993
ENSG00000087085	ACHE	20338155
ENSG00000087085	ACHE	22216416
ENSG00000087085	ACHE	25402624
ENSG00000087085	ACHE	24591157
ENSG00000087085	ACHE	25019089
ENSG00000087085	ACHE	20447848
ENSG00000087085	ACHE	23263540
ENSG00000087085	ACHE	23777291
ENSG00000087085	ACHE	20053484
ENSG00000087085	ACHE	25869328
ENSG00000087085	ACHE	18042006
ENSG00000087085	ACHE	17553629
ENSG00000087085	ACHE	26264921
ENSG00000087085	ACHE	25133713
ENSG00000213088	ACKR1	21105847
ENSG00000144648	ACKR2	25395300
ENSG00000144476	ACKR3	21294125
ENSG00000144476	ACKR3	25358600
ENSG00000144476	ACKR3	23973527
ENSG00000144476	ACKR3	24969680
ENSG00000144476	ACKR3	25363530
ENSG00000144476	ACKR3	22987307
ENSG00000144476	ACKR3	23656360
ENSG00000144476	ACKR3	22766125
ENSG00000144476	ACKR3	23153575
ENSG00000144476	ACKR3	25955316
ENSG00000144476	ACKR3	20839032
ENSG00000144476	ACKR3	25051350
ENSG00000144476	ACKR3	24191282
ENSG00000131473	ACLY	18922930
ENSG00000131473	ACLY	22266777
ENSG00000131473	ACLY	14662765
ENSG00000153086	ACMSD	17288562
ENSG00000153086	ACMSD	23144293
ENSG00000122729	ACO1	25012650
ENSG00000097021	ACOT7	17563367
ENSG00000101473	ACOT8	23540296
ENSG00000143727	ACP1	25220640
ENSG00000014257	ACPP	24846136
ENSG00000111644	ACRBP	26339343
ENSG00000068366	ACSL4	26636648
ENSG00000068366	ACSL4	26949059
ENSG00000197142	ACSL5	22163040
ENSG00000131069	ACSS2	10681568
ENSG00000131069	ACSS2	24367711
ENSG00000107796	ACTA2	23116162
ENSG00000107796	ACTA2	23995859
ENSG00000136518	ACTL6A	23728344
ENSG00000072110	ACTN1	18320066
ENSG00000282844	ACTN4	24375477
ENSG00000130402	ACTN4	24375477
ENSG00000282844	ACTN4	23810014
ENSG00000130402	ACTN4	23810014
ENSG00000115170	ACVR1	24449086
ENSG00000115170	ACVR1	23858627
ENSG00000115170	ACVR1	19996292
ENSG00000115170	ACVR1	22408438
ENSG00000115170	ACVR1	26706149
ENSG00000135503	ACVR1B	26408346
ENSG00000121989	ACVR2A	17893364
ENSG00000121989	ACVR2A	26050115
ENSG00000114739	ACVR2B	22554312
ENSG00000114739	ACVR2B	16246158
ENSG00000139567	ACVRL1	25892364
ENSG00000139567	ACVRL1	25279424
ENSG00000139567	ACVRL1	26077471
ENSG00000139567	ACVRL1	24603890
ENSG00000139567	ACVRL1	25595875
ENSG00000139567	ACVRL1	22718755
ENSG00000243989	ACY1	23317546
ENSG00000196839	ADA	26349985
ENSG00000196839	ADA	6334315
ENSG00000137845	ADAM10	24055016
ENSG00000137845	ADAM10	23912592
ENSG00000137845	ADAM10	24725932
ENSG00000137845	ADAM10	24935471
ENSG00000137845	ADAM10	19601831
ENSG00000137845	ADAM10	26310711
ENSG00000137845	ADAM10	26135838
ENSG00000137845	ADAM10	21171968
ENSG00000137845	ADAM10	24548763
ENSG00000137845	ADAM10	24139026
ENSG00000137845	ADAM10	20136654
ENSG00000137845	ADAM10	23124962
ENSG00000137845	ADAM10	15146243
ENSG00000137845	ADAM10	18289051
ENSG00000137845	ADAM10	25323956
ENSG00000137845	ADAM10	26522965
ENSG00000148848	ADAM12	23680494
ENSG00000148848	ADAM12	21103624
ENSG00000148848	ADAM12	19601832
ENSG00000148848	ADAM12	23490646
ENSG00000148848	ADAM12	21493715
ENSG00000143537	ADAM15	18381816
ENSG00000143537	ADAM15	25333931
ENSG00000143537	ADAM15	17416588
ENSG00000143537	ADAM15	26930657
ENSG00000143537	ADAM15	17905725
ENSG00000151694	ADAM17	25336399
ENSG00000151694	ADAM17	24626788
ENSG00000151694	ADAM17	22967992
ENSG00000151694	ADAM17	22940887
ENSG00000151694	ADAM17	25598752
ENSG00000151694	ADAM17	26061299
ENSG00000151694	ADAM17	23389772
ENSG00000151694	ADAM17	21357274
ENSG00000151694	ADAM17	24495306
ENSG00000151694	ADAM17	26588187
ENSG00000151694	ADAM17	21194787
ENSG00000151694	ADAM17	15531300
ENSG00000151694	ADAM17	21415364
ENSG00000151694	ADAM17	19601834
ENSG00000151694	ADAM17	16926839
ENSG00000151694	ADAM17	21752713
ENSG00000151694	ADAM17	24534253
ENSG00000151694	ADAM17	25236578
ENSG00000151694	ADAM17	17227756
ENSG00000151694	ADAM17	22413019
ENSG00000151694	ADAM17	19435795
ENSG00000151694	ADAM17	21289053
ENSG00000151694	ADAM17	24980871
ENSG00000151694	ADAM17	17169570
ENSG00000151694	ADAM17	23415892
ENSG00000151694	ADAM17	20603312
ENSG00000151694	ADAM17	23348744
ENSG00000151694	ADAM17	25384035
ENSG00000008277	ADAM22	23810013
ENSG00000008277	ADAM22	22072566
ENSG00000168594	ADAM29	26977022
ENSG00000149451	ADAM33	12885268
ENSG00000149451	ADAM33	16120592
ENSG00000151651	ADAM8	15623614
ENSG00000151651	ADAM8	19601829
ENSG00000151651	ADAM8	19397475
ENSG00000151651	ADAM8	18691140
ENSG00000151651	ADAM8	16154205
ENSG00000151651	ADAM8	25629724
ENSG00000151651	ADAM8	20683884
ENSG00000151651	ADAM8	11727512
ENSG00000168615	ADAM9	25344581
ENSG00000282230	ADAM9	25344581
ENSG00000168615	ADAM9	25778452
ENSG00000282230	ADAM9	25778452
ENSG00000168615	ADAM9	20422344
ENSG00000282230	ADAM9	20422344
ENSG00000154734	ADAMTS1	22001177
ENSG00000281690	ADAMTS12	24876675
ENSG00000151388	ADAMTS12	24876675
ENSG00000145536	ADAMTS16	20128818
ENSG00000140873	ADAMTS18	24896365
ENSG00000156140	ADAMTS3	15121861
ENSG00000158859	ADAMTS4	26025392
ENSG00000158859	ADAMTS4	24595230
ENSG00000158859	ADAMTS4	24279019
ENSG00000158859	ADAMTS4	23406982
ENSG00000154736	ADAMTS5	19277895
ENSG00000154736	ADAMTS5	25340802
ENSG00000154736	ADAMTS5	18042673
ENSG00000154736	ADAMTS5	20568084
ENSG00000154736	ADAMTS5	19094423
ENSG00000154736	ADAMTS5	21365186
ENSG00000154736	ADAMTS5	23953188
ENSG00000154736	ADAMTS5	18328163
ENSG00000154736	ADAMTS5	25848214
ENSG00000154736	ADAMTS5	24424207
ENSG00000136378	ADAMTS7	23829786
ENSG00000136378	ADAMTS7	26872430
ENSG00000136378	ADAMTS7	19168437
ENSG00000136378	ADAMTS7	20717629
ENSG00000136378	ADAMTS7	25921940
ENSG00000163638	ADAMTS9	24833086
ENSG00000160710	ADAR	24928581
ENSG00000197381	ADARB1	19139135
ENSG00000173175	ADCY5	25164669
ENSG00000173175	ADCY5	25732192
ENSG00000141433	ADCYAP1	24501094
ENSG00000148700	ADD3	26637861
ENSG00000197894	ADH5	24668648
ENSG00000197894	ADH5	17543375
ENSG00000197894	ADH5	24900320
ENSG00000181092	ADIPOQ	22876923
ENSG00000181092	ADIPOQ	25514170
ENSG00000181092	ADIPOQ	26777428
ENSG00000181092	ADIPOQ	23425917
ENSG00000181092	ADIPOQ	22532632
ENSG00000181092	ADIPOQ	22342903
ENSG00000181092	ADIPOQ	23500159
ENSG00000181092	ADIPOQ	20810317
ENSG00000181092	ADIPOQ	20963555
ENSG00000181092	ADIPOQ	25099270
ENSG00000181092	ADIPOQ	23017714
ENSG00000181092	ADIPOQ	18390538
ENSG00000181092	ADIPOQ	23173099
ENSG00000181092	ADIPOQ	18230060
ENSG00000181092	ADIPOQ	19261992
ENSG00000181092	ADIPOQ	22679509
ENSG00000181092	ADIPOQ	21081220
ENSG00000181092	ADIPOQ	18951999
ENSG00000181092	ADIPOQ	18818986
ENSG00000181092	ADIPOQ	19796036
ENSG00000181092	ADIPOQ	24486145
ENSG00000181092	ADIPOQ	19207481
ENSG00000181092	ADIPOQ	17145894
ENSG00000181092	ADIPOQ	23402904
ENSG00000181092	ADIPOQ	23090715
ENSG00000181092	ADIPOQ	15780820
ENSG00000181092	ADIPOQ	15206143
ENSG00000181092	ADIPOQ	16642957
ENSG00000181092	ADIPOQ	15756215
ENSG00000181092	ADIPOQ	23302722
ENSG00000181092	ADIPOQ	22876922
ENSG00000181092	ADIPOQ	23192392
ENSG00000181092	ADIPOQ	18510434
ENSG00000181092	ADIPOQ	22096395
ENSG00000181092	ADIPOQ	23716587
ENSG00000181092	ADIPOQ	21671349
ENSG00000181092	ADIPOQ	24136336
ENSG00000181092	ADIPOQ	19136982
ENSG00000181092	ADIPOQ	25180179
ENSG00000181092	ADIPOQ	17572841
ENSG00000181092	ADIPOQ	24335140
ENSG00000181092	ADIPOQ	19935458
ENSG00000181092	ADIPOQ	23292294
ENSG00000181092	ADIPOQ	20625941
ENSG00000181092	ADIPOQ	12804757
ENSG00000181092	ADIPOQ	22807031
ENSG00000181092	ADIPOQ	19245516
ENSG00000181092	ADIPOQ	24957699
ENSG00000181092	ADIPOQ	19522015
ENSG00000181092	ADIPOQ	19856251
ENSG00000181092	ADIPOQ	24877038
ENSG00000181092	ADIPOQ	15616802
ENSG00000181092	ADIPOQ	21908434
ENSG00000181092	ADIPOQ	23271161
ENSG00000181092	ADIPOQ	15823491
ENSG00000181092	ADIPOQ	17495197
ENSG00000181092	ADIPOQ	26566493
ENSG00000181092	ADIPOQ	26137445
ENSG00000181092	ADIPOQ	23833260
ENSG00000181092	ADIPOQ	22653349
ENSG00000181092	ADIPOQ	26352808
ENSG00000181092	ADIPOQ	23017712
ENSG00000181092	ADIPOQ	17868184
ENSG00000181092	ADIPOQ	25952656
ENSG00000181092	ADIPOQ	22534793
ENSG00000159346	ADIPOR1	22078265
ENSG00000006831	ADIPOR2	24239242
ENSG00000006831	ADIPOR2	25392268
ENSG00000156110	ADK	16685255
ENSG00000156110	ADK	21275977
ENSG00000156110	ADK	23592612
ENSG00000156110	ADK	21427729
ENSG00000156110	ADK	18249058
ENSG00000156110	ADK	17056128
ENSG00000156110	ADK	22997174
ENSG00000148926	ADM	20846006
ENSG00000148926	ADM	22400488
ENSG00000148926	ADM	20802507
ENSG00000148926	ADM	26002630
ENSG00000148926	ADM	21122500
ENSG00000148926	ADM	20942743
ENSG00000148926	ADM	25924235
ENSG00000148926	ADM	24519534
ENSG00000148926	ADM	15609296
ENSG00000148926	ADM	23562442
ENSG00000148926	ADM	17100569
ENSG00000148926	ADM	23634287
ENSG00000148926	ADM	26043778
ENSG00000148926	ADM	19610056
ENSG00000148926	ADM	25586428
ENSG00000128165	ADM2	26290150
ENSG00000128165	ADM2	25982376
ENSG00000128165	ADM2	19808282
ENSG00000101126	ADNP	25955282
ENSG00000163485	ADORA1	24619092
ENSG00000163485	ADORA1	20599769
ENSG00000163485	ADORA1	26392370
ENSG00000163485	ADORA1	23093571
ENSG00000163485	ADORA1	20571079
ENSG00000163485	ADORA1	23813214
ENSG00000163485	ADORA1	25038240
ENSG00000128271	ADORA2A	16846461
ENSG00000128271	ADORA2A	25061687
ENSG00000128271	ADORA2A	22659306
ENSG00000128271	ADORA2A	20639202
ENSG00000128271	ADORA2A	9760134
ENSG00000128271	ADORA2A	18537672
ENSG00000128271	ADORA2A	25311639
ENSG00000128271	ADORA2A	16046619
ENSG00000128271	ADORA2A	24579769
ENSG00000128271	ADORA2A	18673194
ENSG00000128271	ADORA2A	24059232
ENSG00000128271	ADORA2A	21838670
ENSG00000128271	ADORA2A	23843511
ENSG00000128271	ADORA2A	11739107
ENSG00000128271	ADORA2A	20190962
ENSG00000128271	ADORA2A	21858817
ENSG00000128271	ADORA2A	18604596
ENSG00000128271	ADORA2A	22324512
ENSG00000128271	ADORA2A	16871530
ENSG00000128271	ADORA2A	19654038
ENSG00000128271	ADORA2A	15053963
ENSG00000128271	ADORA2A	23638679
ENSG00000128271	ADORA2A	23412328
ENSG00000128271	ADORA2A	14599553
ENSG00000128271	ADORA2A	25962878
ENSG00000128271	ADORA2A	22063920
ENSG00000128271	ADORA2A	25872644
ENSG00000128271	ADORA2A	19258493
ENSG00000128271	ADORA2A	16022182
ENSG00000128271	ADORA2A	25116377
ENSG00000128271	ADORA2A	20178817
ENSG00000128271	ADORA2A	16806272
ENSG00000128271	ADORA2A	26056314
ENSG00000128271	ADORA2A	16783407
ENSG00000128271	ADORA2A	26055215
ENSG00000128271	ADORA2A	25612195
ENSG00000128271	ADORA2A	26216520
ENSG00000128271	ADORA2A	23585831
ENSG00000128271	ADORA2A	22335511
ENSG00000128271	ADORA2A	23971943
ENSG00000170425	ADORA2B	21586359
ENSG00000170425	ADORA2B	23286920
ENSG00000170425	ADORA2B	9612090
ENSG00000170425	ADORA2B	21620804
ENSG00000170425	ADORA2B	18687311
ENSG00000170425	ADORA2B	20348420
ENSG00000170425	ADORA2B	22963436
ENSG00000170425	ADORA2B	23584256
ENSG00000170425	ADORA2B	20659747
ENSG00000170425	ADORA2B	15980878
ENSG00000282608	ADORA3	26750723
ENSG00000282608	ADORA3	24161786
ENSG00000282608	ADORA3	22352915
ENSG00000282608	ADORA3	22095687
ENSG00000282608	ADORA3	10564145
ENSG00000282608	ADORA3	21854743
ENSG00000282608	ADORA3	17126322
ENSG00000282608	ADORA3	15355922
ENSG00000282608	ADORA3	22277057
ENSG00000282608	ADORA3	22300387
ENSG00000282608	ADORA3	9618527
ENSG00000282608	ADORA3	8262217
ENSG00000120907	ADRA1A	24297884
ENSG00000171873	ADRA1D	23210441
ENSG00000150594	ADRA2A	16604314
ENSG00000274286	ADRA2B	25975415
ENSG00000274286	ADRA2B	18787641
ENSG00000274286	ADRA2B	20348420
ENSG00000274286	ADRA2B	18578565
ENSG00000274286	ADRA2B	16823489
ENSG00000274286	ADRA2B	19299692
ENSG00000184160	ADRA2C	11358337
ENSG00000184160	ADRA2C	24838249
ENSG00000043591	ADRB1	24332148
ENSG00000043591	ADRB1	15247626
ENSG00000043591	ADRB1	16815314
ENSG00000169252	ADRB2	15219175
ENSG00000169252	ADRB2	17846318
ENSG00000169252	ADRB2	18855611
ENSG00000169252	ADRB2	24345941
ENSG00000169252	ADRB2	7823126
ENSG00000169252	ADRB2	11808333
ENSG00000169252	ADRB2	7793655
ENSG00000169252	ADRB2	19143471
ENSG00000169252	ADRB2	26456674
ENSG00000169252	ADRB2	23183106
ENSG00000169252	ADRB2	19649915
ENSG00000169252	ADRB2	14656380
ENSG00000169252	ADRB2	23430246
ENSG00000188778	ADRB3	14571645
ENSG00000188778	ADRB3	20184889
ENSG00000188778	ADRB3	21633786
ENSG00000188778	ADRB3	22375887
ENSG00000188778	ADRB3	24849208
ENSG00000188778	ADRB3	12707413
ENSG00000188778	ADRB3	16480771
ENSG00000188778	ADRB3	26828873
ENSG00000188778	ADRB3	17641409
ENSG00000188778	ADRB3	20537869
ENSG00000188778	ADRB3	22688595
ENSG00000188778	ADRB3	17631141
ENSG00000188778	ADRB3	12007519
ENSG00000188778	ADRB3	22708587
ENSG00000188778	ADRB3	18492028
ENSG00000188778	ADRB3	24911015
ENSG00000188778	ADRB3	21036234
ENSG00000188778	ADRB3	7756115
ENSG00000188778	ADRB3	23344523
ENSG00000188778	ADRB3	20620250
ENSG00000188778	ADRB3	17266607
ENSG00000188778	ADRB3	19429463
ENSG00000130706	ADRM1	23377018
ENSG00000130706	ADRM1	26466095
ENSG00000239900	ADSL	24479855
ENSG00000106624	AEBP1	20396415
ENSG00000106624	AEBP1	21687917
ENSG00000106624	AEBP1	17202411
ENSG00000106624	AEBP1	19166963
ENSG00000196526	AFAP1	26246469
ENSG00000157510	AFAP1L1	24723436
ENSG00000169129	AFAP1L2	24387290
ENSG00000169129	AFAP1L2	24995146
ENSG00000172493	AFF1	24583627
ENSG00000081051	AFP	26756858
ENSG00000081051	AFP	21654638
ENSG00000081051	AFP	17200333
ENSG00000133612	AGAP3	26417591
ENSG00000230514	AGER	24441189
ENSG00000231268	AGER	24441189
ENSG00000234729	AGER	24441189
ENSG00000229058	AGER	24441189
ENSG00000237405	AGER	24441189
ENSG00000204305	AGER	24441189
ENSG00000206320	AGER	24441189
ENSG00000230514	AGER	17951314
ENSG00000231268	AGER	17951314
ENSG00000234729	AGER	17951314
ENSG00000229058	AGER	17951314
ENSG00000237405	AGER	17951314
ENSG00000204305	AGER	17951314
ENSG00000206320	AGER	17951314
ENSG00000230514	AGER	24437572
ENSG00000231268	AGER	24437572
ENSG00000234729	AGER	24437572
ENSG00000229058	AGER	24437572
ENSG00000237405	AGER	24437572
ENSG00000204305	AGER	24437572
ENSG00000206320	AGER	24437572
ENSG00000230514	AGER	21148126
ENSG00000231268	AGER	21148126
ENSG00000234729	AGER	21148126
ENSG00000229058	AGER	21148126
ENSG00000237405	AGER	21148126
ENSG00000204305	AGER	21148126
ENSG00000206320	AGER	21148126
ENSG00000230514	AGER	19646657
ENSG00000231268	AGER	19646657
ENSG00000234729	AGER	19646657
ENSG00000229058	AGER	19646657
ENSG00000237405	AGER	19646657
ENSG00000204305	AGER	19646657
ENSG00000206320	AGER	19646657
ENSG00000230514	AGER	25967358
ENSG00000231268	AGER	25967358
ENSG00000234729	AGER	25967358
ENSG00000229058	AGER	25967358
ENSG00000237405	AGER	25967358
ENSG00000204305	AGER	25967358
ENSG00000206320	AGER	25967358
ENSG00000230514	AGER	22571615
ENSG00000231268	AGER	22571615
ENSG00000234729	AGER	22571615
ENSG00000229058	AGER	22571615
ENSG00000237405	AGER	22571615
ENSG00000204305	AGER	22571615
ENSG00000206320	AGER	22571615
ENSG00000230514	AGER	17508727
ENSG00000231268	AGER	17508727
ENSG00000234729	AGER	17508727
ENSG00000229058	AGER	17508727
ENSG00000237405	AGER	17508727
ENSG00000204305	AGER	17508727
ENSG00000206320	AGER	17508727
ENSG00000230514	AGER	18289075
ENSG00000231268	AGER	18289075
ENSG00000234729	AGER	18289075
ENSG00000229058	AGER	18289075
ENSG00000237405	AGER	18289075
ENSG00000204305	AGER	18289075
ENSG00000206320	AGER	18289075
ENSG00000230514	AGER	20446573
ENSG00000231268	AGER	20446573
ENSG00000234729	AGER	20446573
ENSG00000229058	AGER	20446573
ENSG00000237405	AGER	20446573
ENSG00000204305	AGER	20446573
ENSG00000206320	AGER	20446573
ENSG00000230514	AGER	26515415
ENSG00000231268	AGER	26515415
ENSG00000234729	AGER	26515415
ENSG00000229058	AGER	26515415
ENSG00000237405	AGER	26515415
ENSG00000204305	AGER	26515415
ENSG00000206320	AGER	26515415
ENSG00000230514	AGER	24624928
ENSG00000231268	AGER	24624928
ENSG00000234729	AGER	24624928
ENSG00000229058	AGER	24624928
ENSG00000237405	AGER	24624928
ENSG00000204305	AGER	24624928
ENSG00000206320	AGER	24624928
ENSG00000230514	AGER	17117586
ENSG00000231268	AGER	17117586
ENSG00000234729	AGER	17117586
ENSG00000229058	AGER	17117586
ENSG00000237405	AGER	17117586
ENSG00000204305	AGER	17117586
ENSG00000206320	AGER	17117586
ENSG00000230514	AGER	18331233
ENSG00000231268	AGER	18331233
ENSG00000234729	AGER	18331233
ENSG00000229058	AGER	18331233
ENSG00000237405	AGER	18331233
ENSG00000204305	AGER	18331233
ENSG00000206320	AGER	18331233
ENSG00000230514	AGER	26722388
ENSG00000231268	AGER	26722388
ENSG00000234729	AGER	26722388
ENSG00000229058	AGER	26722388
ENSG00000237405	AGER	26722388
ENSG00000204305	AGER	26722388
ENSG00000206320	AGER	26722388
ENSG00000230514	AGER	23287523
ENSG00000231268	AGER	23287523
ENSG00000234729	AGER	23287523
ENSG00000229058	AGER	23287523
ENSG00000237405	AGER	23287523
ENSG00000204305	AGER	23287523
ENSG00000206320	AGER	23287523
ENSG00000230514	AGER	20858979
ENSG00000231268	AGER	20858979
ENSG00000234729	AGER	20858979
ENSG00000229058	AGER	20858979
ENSG00000237405	AGER	20858979
ENSG00000204305	AGER	20858979
ENSG00000206320	AGER	20858979
ENSG00000230514	AGER	16873687
ENSG00000231268	AGER	16873687
ENSG00000234729	AGER	16873687
ENSG00000229058	AGER	16873687
ENSG00000237405	AGER	16873687
ENSG00000204305	AGER	16873687
ENSG00000206320	AGER	16873687
ENSG00000230514	AGER	25340263
ENSG00000231268	AGER	25340263
ENSG00000234729	AGER	25340263
ENSG00000229058	AGER	25340263
ENSG00000237405	AGER	25340263
ENSG00000204305	AGER	25340263
ENSG00000206320	AGER	25340263
ENSG00000230514	AGER	20631986
ENSG00000231268	AGER	20631986
ENSG00000234729	AGER	20631986
ENSG00000229058	AGER	20631986
ENSG00000237405	AGER	20631986
ENSG00000204305	AGER	20631986
ENSG00000206320	AGER	20631986
ENSG00000230514	AGER	11122775
ENSG00000231268	AGER	11122775
ENSG00000234729	AGER	11122775
ENSG00000229058	AGER	11122775
ENSG00000237405	AGER	11122775
ENSG00000204305	AGER	11122775
ENSG00000206320	AGER	11122775
ENSG00000230514	AGER	24526523
ENSG00000231268	AGER	24526523
ENSG00000234729	AGER	24526523
ENSG00000229058	AGER	24526523
ENSG00000237405	AGER	24526523
ENSG00000204305	AGER	24526523
ENSG00000206320	AGER	24526523
ENSG00000230514	AGER	25411258
ENSG00000231268	AGER	25411258
ENSG00000234729	AGER	25411258
ENSG00000229058	AGER	25411258
ENSG00000237405	AGER	25411258
ENSG00000204305	AGER	25411258
ENSG00000206320	AGER	25411258
ENSG00000230514	AGER	16842191
ENSG00000231268	AGER	16842191
ENSG00000234729	AGER	16842191
ENSG00000229058	AGER	16842191
ENSG00000237405	AGER	16842191
ENSG00000204305	AGER	16842191
ENSG00000206320	AGER	16842191
ENSG00000230514	AGER	18323529
ENSG00000231268	AGER	18323529
ENSG00000234729	AGER	18323529
ENSG00000229058	AGER	18323529
ENSG00000237405	AGER	18323529
ENSG00000204305	AGER	18323529
ENSG00000206320	AGER	18323529
ENSG00000230514	AGER	25043528
ENSG00000231268	AGER	25043528
ENSG00000234729	AGER	25043528
ENSG00000229058	AGER	25043528
ENSG00000237405	AGER	25043528
ENSG00000204305	AGER	25043528
ENSG00000206320	AGER	25043528
ENSG00000230514	AGER	21980055
ENSG00000231268	AGER	21980055
ENSG00000234729	AGER	21980055
ENSG00000229058	AGER	21980055
ENSG00000237405	AGER	21980055
ENSG00000204305	AGER	21980055
ENSG00000206320	AGER	21980055
ENSG00000230514	AGER	24188791
ENSG00000231268	AGER	24188791
ENSG00000234729	AGER	24188791
ENSG00000229058	AGER	24188791
ENSG00000237405	AGER	24188791
ENSG00000204305	AGER	24188791
ENSG00000206320	AGER	24188791
ENSG00000230514	AGER	23886524
ENSG00000231268	AGER	23886524
ENSG00000234729	AGER	23886524
ENSG00000229058	AGER	23886524
ENSG00000237405	AGER	23886524
ENSG00000204305	AGER	23886524
ENSG00000206320	AGER	23886524
ENSG00000230514	AGER	22777515
ENSG00000231268	AGER	22777515
ENSG00000234729	AGER	22777515
ENSG00000229058	AGER	22777515
ENSG00000237405	AGER	22777515
ENSG00000204305	AGER	22777515
ENSG00000206320	AGER	22777515
ENSG00000230514	AGER	23708564
ENSG00000231268	AGER	23708564
ENSG00000234729	AGER	23708564
ENSG00000229058	AGER	23708564
ENSG00000237405	AGER	23708564
ENSG00000204305	AGER	23708564
ENSG00000206320	AGER	23708564
ENSG00000230514	AGER	16356122
ENSG00000231268	AGER	16356122
ENSG00000234729	AGER	16356122
ENSG00000229058	AGER	16356122
ENSG00000237405	AGER	16356122
ENSG00000204305	AGER	16356122
ENSG00000206320	AGER	16356122
ENSG00000230514	AGER	23855502
ENSG00000231268	AGER	23855502
ENSG00000234729	AGER	23855502
ENSG00000229058	AGER	23855502
ENSG00000237405	AGER	23855502
ENSG00000204305	AGER	23855502
ENSG00000206320	AGER	23855502
ENSG00000230514	AGER	25603271
ENSG00000231268	AGER	25603271
ENSG00000234729	AGER	25603271
ENSG00000229058	AGER	25603271
ENSG00000237405	AGER	25603271
ENSG00000204305	AGER	25603271
ENSG00000206320	AGER	25603271
ENSG00000230514	AGER	16043866
ENSG00000231268	AGER	16043866
ENSG00000234729	AGER	16043866
ENSG00000229058	AGER	16043866
ENSG00000237405	AGER	16043866
ENSG00000204305	AGER	16043866
ENSG00000206320	AGER	16043866
ENSG00000230514	AGER	26221486
ENSG00000231268	AGER	26221486
ENSG00000234729	AGER	26221486
ENSG00000229058	AGER	26221486
ENSG00000237405	AGER	26221486
ENSG00000204305	AGER	26221486
ENSG00000206320	AGER	26221486
ENSG00000230514	AGER	24976060
ENSG00000231268	AGER	24976060
ENSG00000234729	AGER	24976060
ENSG00000229058	AGER	24976060
ENSG00000237405	AGER	24976060
ENSG00000204305	AGER	24976060
ENSG00000206320	AGER	24976060
ENSG00000230514	AGER	20118237
ENSG00000231268	AGER	20118237
ENSG00000234729	AGER	20118237
ENSG00000229058	AGER	20118237
ENSG00000237405	AGER	20118237
ENSG00000204305	AGER	20118237
ENSG00000206320	AGER	20118237
ENSG00000230514	AGER	25888859
ENSG00000231268	AGER	25888859
ENSG00000234729	AGER	25888859
ENSG00000229058	AGER	25888859
ENSG00000237405	AGER	25888859
ENSG00000204305	AGER	25888859
ENSG00000206320	AGER	25888859
ENSG00000230514	AGER	16155445
ENSG00000231268	AGER	16155445
ENSG00000234729	AGER	16155445
ENSG00000229058	AGER	16155445
ENSG00000237405	AGER	16155445
ENSG00000204305	AGER	16155445
ENSG00000206320	AGER	16155445
ENSG00000230514	AGER	17932553
ENSG00000231268	AGER	17932553
ENSG00000234729	AGER	17932553
ENSG00000229058	AGER	17932553
ENSG00000237405	AGER	17932553
ENSG00000204305	AGER	17932553
ENSG00000206320	AGER	17932553
ENSG00000230514	AGER	18606705
ENSG00000231268	AGER	18606705
ENSG00000234729	AGER	18606705
ENSG00000229058	AGER	18606705
ENSG00000237405	AGER	18606705
ENSG00000204305	AGER	18606705
ENSG00000206320	AGER	18606705
ENSG00000230514	AGER	18355449
ENSG00000231268	AGER	18355449
ENSG00000234729	AGER	18355449
ENSG00000229058	AGER	18355449
ENSG00000237405	AGER	18355449
ENSG00000204305	AGER	18355449
ENSG00000206320	AGER	18355449
ENSG00000230514	AGER	25241332
ENSG00000231268	AGER	25241332
ENSG00000234729	AGER	25241332
ENSG00000229058	AGER	25241332
ENSG00000237405	AGER	25241332
ENSG00000204305	AGER	25241332
ENSG00000206320	AGER	25241332
ENSG00000230514	AGER	20497213
ENSG00000231268	AGER	20497213
ENSG00000234729	AGER	20497213
ENSG00000229058	AGER	20497213
ENSG00000237405	AGER	20497213
ENSG00000204305	AGER	20497213
ENSG00000206320	AGER	20497213
ENSG00000230514	AGER	22750165
ENSG00000231268	AGER	22750165
ENSG00000234729	AGER	22750165
ENSG00000229058	AGER	22750165
ENSG00000237405	AGER	22750165
ENSG00000204305	AGER	22750165
ENSG00000206320	AGER	22750165
ENSG00000230514	AGER	18331234
ENSG00000231268	AGER	18331234
ENSG00000234729	AGER	18331234
ENSG00000229058	AGER	18331234
ENSG00000237405	AGER	18331234
ENSG00000204305	AGER	18331234
ENSG00000206320	AGER	18331234
ENSG00000230514	AGER	25431195
ENSG00000231268	AGER	25431195
ENSG00000234729	AGER	25431195
ENSG00000229058	AGER	25431195
ENSG00000237405	AGER	25431195
ENSG00000204305	AGER	25431195
ENSG00000206320	AGER	25431195
ENSG00000230514	AGER	18290873
ENSG00000231268	AGER	18290873
ENSG00000234729	AGER	18290873
ENSG00000229058	AGER	18290873
ENSG00000237405	AGER	18290873
ENSG00000204305	AGER	18290873
ENSG00000206320	AGER	18290873
ENSG00000230514	AGER	19387116
ENSG00000231268	AGER	19387116
ENSG00000234729	AGER	19387116
ENSG00000229058	AGER	19387116
ENSG00000237405	AGER	19387116
ENSG00000204305	AGER	19387116
ENSG00000206320	AGER	19387116
ENSG00000230514	AGER	24059324
ENSG00000231268	AGER	24059324
ENSG00000234729	AGER	24059324
ENSG00000229058	AGER	24059324
ENSG00000237405	AGER	24059324
ENSG00000204305	AGER	24059324
ENSG00000206320	AGER	24059324
ENSG00000230514	AGER	19672558
ENSG00000231268	AGER	19672558
ENSG00000234729	AGER	19672558
ENSG00000229058	AGER	19672558
ENSG00000237405	AGER	19672558
ENSG00000204305	AGER	19672558
ENSG00000206320	AGER	19672558
ENSG00000230514	AGER	19856885
ENSG00000231268	AGER	19856885
ENSG00000234729	AGER	19856885
ENSG00000229058	AGER	19856885
ENSG00000237405	AGER	19856885
ENSG00000204305	AGER	19856885
ENSG00000206320	AGER	19856885
ENSG00000230514	AGER	26287505
ENSG00000231268	AGER	26287505
ENSG00000234729	AGER	26287505
ENSG00000229058	AGER	26287505
ENSG00000237405	AGER	26287505
ENSG00000204305	AGER	26287505
ENSG00000206320	AGER	26287505
ENSG00000230514	AGER	26472810
ENSG00000231268	AGER	26472810
ENSG00000234729	AGER	26472810
ENSG00000229058	AGER	26472810
ENSG00000237405	AGER	26472810
ENSG00000204305	AGER	26472810
ENSG00000206320	AGER	26472810
ENSG00000230514	AGER	12453678
ENSG00000231268	AGER	12453678
ENSG00000234729	AGER	12453678
ENSG00000229058	AGER	12453678
ENSG00000237405	AGER	12453678
ENSG00000204305	AGER	12453678
ENSG00000206320	AGER	12453678
ENSG00000230514	AGER	23755764
ENSG00000231268	AGER	23755764
ENSG00000234729	AGER	23755764
ENSG00000229058	AGER	23755764
ENSG00000237405	AGER	23755764
ENSG00000204305	AGER	23755764
ENSG00000206320	AGER	23755764
ENSG00000230514	AGER	22171162
ENSG00000231268	AGER	22171162
ENSG00000234729	AGER	22171162
ENSG00000229058	AGER	22171162
ENSG00000237405	AGER	22171162
ENSG00000204305	AGER	22171162
ENSG00000206320	AGER	22171162
ENSG00000230514	AGER	21111800
ENSG00000231268	AGER	21111800
ENSG00000234729	AGER	21111800
ENSG00000229058	AGER	21111800
ENSG00000237405	AGER	21111800
ENSG00000204305	AGER	21111800
ENSG00000206320	AGER	21111800
ENSG00000230514	AGER	17097822
ENSG00000231268	AGER	17097822
ENSG00000234729	AGER	17097822
ENSG00000229058	AGER	17097822
ENSG00000237405	AGER	17097822
ENSG00000204305	AGER	17097822
ENSG00000206320	AGER	17097822
ENSG00000230514	AGER	26771209
ENSG00000231268	AGER	26771209
ENSG00000234729	AGER	26771209
ENSG00000229058	AGER	26771209
ENSG00000237405	AGER	26771209
ENSG00000204305	AGER	26771209
ENSG00000206320	AGER	26771209
ENSG00000230514	AGER	18254937
ENSG00000231268	AGER	18254937
ENSG00000234729	AGER	18254937
ENSG00000229058	AGER	18254937
ENSG00000237405	AGER	18254937
ENSG00000204305	AGER	18254937
ENSG00000206320	AGER	18254937
ENSG00000230514	AGER	25582325
ENSG00000231268	AGER	25582325
ENSG00000234729	AGER	25582325
ENSG00000229058	AGER	25582325
ENSG00000237405	AGER	25582325
ENSG00000204305	AGER	25582325
ENSG00000206320	AGER	25582325
ENSG00000230514	AGER	20096667
ENSG00000231268	AGER	20096667
ENSG00000234729	AGER	20096667
ENSG00000229058	AGER	20096667
ENSG00000237405	AGER	20096667
ENSG00000204305	AGER	20096667
ENSG00000206320	AGER	20096667
ENSG00000230514	AGER	19477910
ENSG00000231268	AGER	19477910
ENSG00000234729	AGER	19477910
ENSG00000229058	AGER	19477910
ENSG00000237405	AGER	19477910
ENSG00000204305	AGER	19477910
ENSG00000206320	AGER	19477910
ENSG00000230514	AGER	25188021
ENSG00000231268	AGER	25188021
ENSG00000234729	AGER	25188021
ENSG00000229058	AGER	25188021
ENSG00000237405	AGER	25188021
ENSG00000204305	AGER	25188021
ENSG00000206320	AGER	25188021
ENSG00000230514	AGER	20412043
ENSG00000231268	AGER	20412043
ENSG00000234729	AGER	20412043
ENSG00000229058	AGER	20412043
ENSG00000237405	AGER	20412043
ENSG00000204305	AGER	20412043
ENSG00000206320	AGER	20412043
ENSG00000230514	AGER	23804133
ENSG00000231268	AGER	23804133
ENSG00000234729	AGER	23804133
ENSG00000229058	AGER	23804133
ENSG00000237405	AGER	23804133
ENSG00000204305	AGER	23804133
ENSG00000206320	AGER	23804133
ENSG00000230514	AGER	22430238
ENSG00000231268	AGER	22430238
ENSG00000234729	AGER	22430238
ENSG00000229058	AGER	22430238
ENSG00000237405	AGER	22430238
ENSG00000204305	AGER	22430238
ENSG00000206320	AGER	22430238
ENSG00000230514	AGER	24465234
ENSG00000231268	AGER	24465234
ENSG00000234729	AGER	24465234
ENSG00000229058	AGER	24465234
ENSG00000237405	AGER	24465234
ENSG00000204305	AGER	24465234
ENSG00000206320	AGER	24465234
ENSG00000230514	AGER	18448809
ENSG00000231268	AGER	18448809
ENSG00000234729	AGER	18448809
ENSG00000229058	AGER	18448809
ENSG00000237405	AGER	18448809
ENSG00000204305	AGER	18448809
ENSG00000206320	AGER	18448809
ENSG00000230514	AGER	26758977
ENSG00000231268	AGER	26758977
ENSG00000234729	AGER	26758977
ENSG00000229058	AGER	26758977
ENSG00000237405	AGER	26758977
ENSG00000204305	AGER	26758977
ENSG00000206320	AGER	26758977
ENSG00000230514	AGER	18226173
ENSG00000231268	AGER	18226173
ENSG00000234729	AGER	18226173
ENSG00000229058	AGER	18226173
ENSG00000237405	AGER	18226173
ENSG00000204305	AGER	18226173
ENSG00000206320	AGER	18226173
ENSG00000230514	AGER	20048437
ENSG00000231268	AGER	20048437
ENSG00000234729	AGER	20048437
ENSG00000229058	AGER	20048437
ENSG00000237405	AGER	20048437
ENSG00000204305	AGER	20048437
ENSG00000206320	AGER	20048437
ENSG00000164252	AGGF1	25796501
ENSG00000262327	AGK	25474138
ENSG00000006530	AGK	25474138
ENSG00000262327	AGK	24886245
ENSG00000006530	AGK	24886245
ENSG00000123908	AGO2	25135428
ENSG00000169692	AGPAT2	16230405
ENSG00000169692	AGPAT2	16944535
ENSG00000169692	AGPAT2	24205284
ENSG00000169692	AGPAT2	17085669
ENSG00000169692	AGPAT2	15841084
ENSG00000018510	AGPS	24841318
ENSG00000106541	AGR2	15834940
ENSG00000106541	AGR2	22752467
ENSG00000106541	AGR2	25100862
ENSG00000106541	AGR2	25871396
ENSG00000106541	AGR2	23635006
ENSG00000106541	AGR2	23712868
ENSG00000106541	AGR2	26079208
ENSG00000173467	AGR3	12592373
ENSG00000188157	AGRN	22520507
ENSG00000159723	AGRP	14572167
ENSG00000135744	AGT	19191767
ENSG00000135744	AGT	26238180
ENSG00000135744	AGT	20102969
ENSG00000135744	AGT	22750422
ENSG00000135744	AGT	15748538
ENSG00000135744	AGT	24454410
ENSG00000135744	AGT	24776703
ENSG00000135744	AGT	25997428
ENSG00000135744	AGT	23029101
ENSG00000135744	AGT	24142453
ENSG00000144891	AGTR1	16601577
ENSG00000144891	AGTR1	26930476
ENSG00000144891	AGTR1	24473559
ENSG00000144891	AGTR1	22146585
ENSG00000144891	AGTR1	16868907
ENSG00000144891	AGTR1	21926585
ENSG00000144891	AGTR1	11450163
ENSG00000144891	AGTR1	15001791
ENSG00000144891	AGTR1	24813328
ENSG00000144891	AGTR1	18829859
ENSG00000144891	AGTR1	21143169
ENSG00000144891	AGTR1	19517575
ENSG00000144891	AGTR1	21610196
ENSG00000144891	AGTR1	21831995
ENSG00000144891	AGTR1	19424904
ENSG00000144891	AGTR1	21827824
ENSG00000144891	AGTR1	23971691
ENSG00000144891	AGTR1	19887397
ENSG00000144891	AGTR1	23479389
ENSG00000144891	AGTR1	20855464
ENSG00000144891	AGTR1	17265479
ENSG00000144891	AGTR1	16633996
ENSG00000144891	AGTR1	24424487
ENSG00000144891	AGTR1	22525818
ENSG00000144891	AGTR1	23561060
ENSG00000144891	AGTR1	20363803
ENSG00000144891	AGTR1	23643673
ENSG00000144891	AGTR1	24462918
ENSG00000180772	AGTR2	22158645
ENSG00000180772	AGTR2	25315162
ENSG00000180772	AGTR2	24987019
ENSG00000180772	AGTR2	23840884
ENSG00000180772	AGTR2	26867007
ENSG00000180772	AGTR2	24935937
ENSG00000180772	AGTR2	24787922
ENSG00000180772	AGTR2	21288138
ENSG00000180772	AGTR2	24842923
ENSG00000180772	AGTR2	24085035
ENSG00000180772	AGTR2	24849663
ENSG00000180772	AGTR2	25112871
ENSG00000177674	AGTRAP	20231526
ENSG00000177674	AGTRAP	17442223
ENSG00000113492	AGXT2	25294000
ENSG00000101444	AHCY	23079506
ENSG00000101444	AHCY	20183597
ENSG00000101444	AHCY	22023331
ENSG00000101444	AHCY	20412798
ENSG00000135541	AHI1	24691070
ENSG00000135541	AHI1	22248740
ENSG00000106546	AHR	25523818
ENSG00000106546	AHR	24309559
ENSG00000106546	AHR	22311706
ENSG00000106546	AHR	23210776
ENSG00000106546	AHR	20957046
ENSG00000106546	AHR	21883026
ENSG00000106546	AHR	23604401
ENSG00000106546	AHR	19360915
ENSG00000106546	AHR	26407904
ENSG00000106546	AHR	26392334
ENSG00000106546	AHR	21804081
ENSG00000106546	AHR	22696238
ENSG00000106546	AHR	19535631
ENSG00000106546	AHR	20000589
ENSG00000106546	AHR	24171117
ENSG00000106546	AHR	26085534
ENSG00000106546	AHR	26573835
ENSG00000106546	AHR	19903824
ENSG00000106546	AHR	22903824
ENSG00000106546	AHR	23831623
ENSG00000106546	AHR	22592002
ENSG00000106546	AHR	22234961
ENSG00000063438	AHRR	25137396
ENSG00000145192	AHSG	23190703
ENSG00000111732	AICDA	23734619
ENSG00000111732	AICDA	25098513
ENSG00000235588	AIF1	17053503
ENSG00000235985	AIF1	17053503
ENSG00000237727	AIF1	17053503
ENSG00000204472	AIF1	17053503
ENSG00000234836	AIF1	17053503
ENSG00000206428	AIF1	17053503
ENSG00000156709	AIFM1	16001080
ENSG00000156709	AIFM1	20177052
ENSG00000163568	AIM2	24325587
ENSG00000163568	AIM2	24701032
ENSG00000163568	AIM2	25775556
ENSG00000106305	AIMP2	22532625
ENSG00000106305	AIMP2	22562359
ENSG00000147853	AK3	15747033
ENSG00000147081	AKAP4	26590805
ENSG00000179841	AKAP5	26170881
ENSG00000085662	AKR1B1	20943776
ENSG00000085662	AKR1B1	17418233
ENSG00000085662	AKR1B1	22485126
ENSG00000085662	AKR1B1	26487510
ENSG00000198074	AKR1B10	23123477
ENSG00000198074	AKR1B10	21645211
ENSG00000198074	AKR1B10	26529431
ENSG00000198074	AKR1B10	20304656
ENSG00000198074	AKR1B10	24793566
ENSG00000198074	AKR1B10	26516929
ENSG00000198074	AKR1B10	20423612
ENSG00000198074	AKR1B10	24140838
ENSG00000198074	AKR1B10	26554246
ENSG00000198074	AKR1B10	19706287
ENSG00000198074	AKR1B10	21561086
ENSG00000187134	AKR1C1	21414777
ENSG00000196139	AKR1C3	23196782
ENSG00000196139	AKR1C3	24769118
ENSG00000196139	AKR1C3	26312838
ENSG00000196139	AKR1C3	24569460
ENSG00000196139	AKR1C3	16337332
ENSG00000196139	AKR1C3	25754347
ENSG00000196139	AKR1C3	19010312
ENSG00000196139	AKR1C3	25661377
ENSG00000196139	AKR1C3	22506594
ENSG00000196139	AKR1C3	25135482
ENSG00000196139	AKR1C3	25555457
ENSG00000142208	AKT1	21475810
ENSG00000142208	AKT1	25648320
ENSG00000142208	AKT1	15986137
ENSG00000142208	AKT1	15208673
ENSG00000142208	AKT1	19110052
ENSG00000142208	AKT1	25416384
ENSG00000142208	AKT1	15517595
ENSG00000142208	AKT1	26084673
ENSG00000142208	AKT1	24106278
ENSG00000142208	AKT1	26577299
ENSG00000142208	AKT1	25218347
ENSG00000142208	AKT1	15958571
ENSG00000142208	AKT1	26294745
ENSG00000142208	AKT1	24984002
ENSG00000142208	AKT1	21191045
ENSG00000142208	AKT1	17462862
ENSG00000142208	AKT1	19646290
ENSG00000142208	AKT1	23993427
ENSG00000142208	AKT1	24699302
ENSG00000142208	AKT1	24810113
ENSG00000142208	AKT1	18924608
ENSG00000142208	AKT1	24134954
ENSG00000142208	AKT1	23484683
ENSG00000142208	AKT1	24968355
ENSG00000142208	AKT1	26286747
ENSG00000142208	AKT1	22419878
ENSG00000142208	AKT1	24603539
ENSG00000142208	AKT1	25962012
ENSG00000142208	AKT1	19438609
ENSG00000142208	AKT1	22956257
ENSG00000142208	AKT1	21743498
ENSG00000142208	AKT1	26800320
ENSG00000142208	AKT1	17848913
ENSG00000142208	AKT1	23966413
ENSG00000142208	AKT1	22157148
ENSG00000142208	AKT1	22273180
ENSG00000142208	AKT1	21289267
ENSG00000142208	AKT1	21930930
ENSG00000142208	AKT1	25596739
ENSG00000142208	AKT1	22292935
ENSG00000142208	AKT1	21297943
ENSG00000142208	AKT1	22613768
ENSG00000142208	AKT1	21954290
ENSG00000142208	AKT1	23800047
ENSG00000142208	AKT1	19158829
ENSG00000142208	AKT1	24448243
ENSG00000142208	AKT1	22938585
ENSG00000142208	AKT1	26775845
ENSG00000142208	AKT1	10377346
ENSG00000142208	AKT1	26636539
ENSG00000142208	AKT1	24905897
ENSG00000142208	AKT1	20661131
ENSG00000142208	AKT1	25487473
ENSG00000142208	AKT1	16732486
ENSG00000142208	AKT1	25625591
ENSG00000142208	AKT1	22647622
ENSG00000142208	AKT1	23727661
ENSG00000142208	AKT1	21351045
ENSG00000142208	AKT1	23027620
ENSG00000142208	AKT1	24257753
ENSG00000142208	AKT1	22183914
ENSG00000142208	AKT1	24794538
ENSG00000142208	AKT1	20075391
ENSG00000142208	AKT1	19337377
ENSG00000142208	AKT1	25519148
ENSG00000142208	AKT1	17337592
ENSG00000142208	AKT1	24676635
ENSG00000142208	AKT1	19726550
ENSG00000142208	AKT1	24628329
ENSG00000142208	AKT1	19693774
ENSG00000142208	AKT1	25667479
ENSG00000142208	AKT1	26062523
ENSG00000142208	AKT1	17317825
ENSG00000142208	AKT1	25003534
ENSG00000142208	AKT1	25929188
ENSG00000142208	AKT1	20940316
ENSG00000142208	AKT1	25944465
ENSG00000142208	AKT1	22020193
ENSG00000142208	AKT1	21512132
ENSG00000142208	AKT1	18395980
ENSG00000142208	AKT1	21170675
ENSG00000142208	AKT1	19233842
ENSG00000142208	AKT1	23314408
ENSG00000142208	AKT1	25983062
ENSG00000142208	AKT1	20215428
ENSG00000142208	AKT1	15467831
ENSG00000142208	AKT1	22875023
ENSG00000142208	AKT1	15023346
ENSG00000142208	AKT1	11686294
ENSG00000142208	AKT1	19218147
ENSG00000142208	AKT1	23528835
ENSG00000142208	AKT1	24659658
ENSG00000142208	AKT1	19956873
ENSG00000142208	AKT1	21874045
ENSG00000142208	AKT1	16619268
ENSG00000142208	AKT1	18356276
ENSG00000142208	AKT1	19372579
ENSG00000142208	AKT1	26577809
ENSG00000142208	AKT1	19488783
ENSG00000142208	AKT1	19925030
ENSG00000142208	AKT1	19305139
ENSG00000142208	AKT1	24226523
ENSG00000142208	AKT1	18804164
ENSG00000142208	AKT1	20632385
ENSG00000142208	AKT1	26793165
ENSG00000142208	AKT1	26708293
ENSG00000142208	AKT1	25456576
ENSG00000142208	AKT1	21460616
ENSG00000142208	AKT1	24376640
ENSG00000142208	AKT1	23460382
ENSG00000142208	AKT1	25896313
ENSG00000142208	AKT1	25125290
ENSG00000142208	AKT1	19055754
ENSG00000142208	AKT1	24431897
ENSG00000142208	AKT1	22363598
ENSG00000142208	AKT1	22575597
ENSG00000142208	AKT1	21868755
ENSG00000142208	AKT1	22579802
ENSG00000142208	AKT1	15718470
ENSG00000142208	AKT1	23239155
ENSG00000142208	AKT1	26351323
ENSG00000142208	AKT1	20217555
ENSG00000142208	AKT1	24009430
ENSG00000142208	AKT1	23058013
ENSG00000142208	AKT1	19639178
ENSG00000142208	AKT1	26719016
ENSG00000142208	AKT1	16902245
ENSG00000142208	AKT1	15837744
ENSG00000142208	AKT1	24155968
ENSG00000142208	AKT1	21255642
ENSG00000142208	AKT1	23662554
ENSG00000142208	AKT1	25036909
ENSG00000142208	AKT1	12851486
ENSG00000142208	AKT1	19465931
ENSG00000142208	AKT1	26315674
ENSG00000142208	AKT1	27015094
ENSG00000142208	AKT1	23527720
ENSG00000142208	AKT1	24625973
ENSG00000142208	AKT1	25498304
ENSG00000204673	AKT1S1	26003731
ENSG00000204673	AKT1S1	22241085
ENSG00000204673	AKT1S1	17822038
ENSG00000105221	AKT2	18281467
ENSG00000105221	AKT2	23410953
ENSG00000105221	AKT2	24056770
ENSG00000105221	AKT2	20116920
ENSG00000105221	AKT2	15522171
ENSG00000105221	AKT2	23250987
ENSG00000275199	AKT3	26318033
ENSG00000117020	AKT3	26318033
ENSG00000275199	AKT3	16552185
ENSG00000117020	AKT3	16552185
ENSG00000275199	AKT3	19493313
ENSG00000117020	AKT3	19493313
ENSG00000148218	ALAD	24568185
ENSG00000148218	ALAD	10932227
ENSG00000148218	ALAD	14638682
ENSG00000163631	ALB	22107690
ENSG00000163631	ALB	19182240
ENSG00000163631	ALB	25328394
ENSG00000163631	ALB	16270194
ENSG00000163631	ALB	19187440
ENSG00000163631	ALB	21149860
ENSG00000170017	ALCAM	24891117
ENSG00000170017	ALCAM	23615053
ENSG00000170017	ALCAM	20826154
ENSG00000170017	ALCAM	22722789
ENSG00000170017	ALCAM	25028217
ENSG00000170017	ALCAM	26302795
ENSG00000165092	ALDH1A1	23585015
ENSG00000165092	ALDH1A1	25705376
ENSG00000165092	ALDH1A1	23734203
ENSG00000137124	ALDH1B1	26366059
ENSG00000111275	ALDH2	20361289
ENSG00000111275	ALDH2	25163552
ENSG00000111275	ALDH2	18272654
ENSG00000112294	ALDH5A1	23236365
ENSG00000149925	ALDOA	25215901
ENSG00000149925	ALDOA	24465716
ENSG00000136872	ALDOB	23423142
ENSG00000136872	ALDOB	25072145
ENSG00000171094	ALK	22266870
ENSG00000171094	ALK	23851431
ENSG00000171094	ALK	23700294
ENSG00000171094	ALK	26299615
ENSG00000171094	ALK	25301075
ENSG00000171094	ALK	21561771
ENSG00000171094	ALK	18990089
ENSG00000171094	ALK	21613408
ENSG00000171094	ALK	25715771
ENSG00000171094	ALK	20223922
ENSG00000171094	ALK	24468632
ENSG00000171094	ALK	26147305
ENSG00000171094	ALK	25795305
ENSG00000171094	ALK	20009909
ENSG00000171094	ALK	25228590
ENSG00000171094	ALK	21494621
ENSG00000171094	ALK	16170336
ENSG00000171094	ALK	22184391
ENSG00000171094	ALK	25724526
ENSG00000171094	ALK	26979157
ENSG00000171094	ALK	22998583
ENSG00000171094	ALK	24278035
ENSG00000171094	ALK	24613930
ENSG00000171094	ALK	24518094
ENSG00000171094	ALK	23588372
ENSG00000171094	ALK	22225917
ENSG00000171094	ALK	21288922
ENSG00000171094	ALK	21945349
ENSG00000171094	ALK	25961702
ENSG00000171094	ALK	22985331
ENSG00000171094	ALK	17660712
ENSG00000171094	ALK	22564207
ENSG00000171094	ALK	18923523
ENSG00000171094	ALK	15908427
ENSG00000171094	ALK	25367936
ENSG00000171094	ALK	18724359
ENSG00000171094	ALK	25683346
ENSG00000171094	ALK	26853088
ENSG00000171094	ALK	22570254
ENSG00000171094	ALK	26474502
ENSG00000171094	ALK	20065063
ENSG00000171094	ALK	16763206
ENSG00000171094	ALK	24811913
ENSG00000171094	ALK	26786851
ENSG00000171094	ALK	14563642
ENSG00000171094	ALK	21847362
ENSG00000171094	ALK	22655263
ENSG00000171094	ALK	25842168
ENSG00000171094	ALK	24633422
ENSG00000171094	ALK	14656879
ENSG00000171094	ALK	22584871
ENSG00000171094	ALK	21208134
ENSG00000171094	ALK	15895073
ENSG00000171094	ALK	25145835
ENSG00000171094	ALK	23335077
ENSG00000171094	ALK	25644934
ENSG00000171094	ALK	24875859
ENSG00000171094	ALK	26389762
ENSG00000171094	ALK	19723661
ENSG00000171094	ALK	25732197
ENSG00000171094	ALK	21487394
ENSG00000171094	ALK	25017418
ENSG00000171094	ALK	19423729
ENSG00000171094	ALK	25979929
ENSG00000171094	ALK	23109866
ENSG00000171094	ALK	17612934
ENSG00000171094	ALK	24163262
ENSG00000171094	ALK	25208985
ENSG00000171094	ALK	20406193
ENSG00000171094	ALK	23814043
ENSG00000171094	ALK	19386350
ENSG00000171094	ALK	22968692
ENSG00000171094	ALK	18923525
ENSG00000171094	ALK	25193384
ENSG00000171094	ALK	24675991
ENSG00000171094	ALK	19147828
ENSG00000171094	ALK	24296758
ENSG00000166199	ALKBH3	21285982
ENSG00000166199	ALKBH3	22826605
ENSG00000166199	ALKBH3	16033822
ENSG00000108839	ALOX12	21225230
ENSG00000108839	ALOX12	21442472
ENSG00000108839	ALOX12	12394183
ENSG00000108839	ALOX12	25100742
ENSG00000161905	ALOX15	26040494
ENSG00000161905	ALOX15	24465728
ENSG00000161905	ALOX15	25708815
ENSG00000161905	ALOX15	23394536
ENSG00000161905	ALOX15	10066881
ENSG00000161905	ALOX15	25771032
ENSG00000161905	ALOX15	25105362
ENSG00000161905	ALOX15	15535718
ENSG00000161905	ALOX15	24684213
ENSG00000161905	ALOX15	23233787
ENSG00000161905	ALOX15	24484210
ENSG00000275565	ALOX5	23871907
ENSG00000012779	ALOX5	23871907
ENSG00000275565	ALOX5	18794213
ENSG00000012779	ALOX5	18794213
ENSG00000275565	ALOX5	23109727
ENSG00000012779	ALOX5	23109727
ENSG00000275565	ALOX5	23954958
ENSG00000012779	ALOX5	23954958
ENSG00000275565	ALOX5	11359637
ENSG00000012779	ALOX5	11359637
ENSG00000275565	ALOX5	24020397
ENSG00000012779	ALOX5	24020397
ENSG00000275565	ALOX5	25082812
ENSG00000012779	ALOX5	25082812
ENSG00000275565	ALOX5	14604471
ENSG00000012779	ALOX5	14604471
ENSG00000275565	ALOX5	26308880
ENSG00000012779	ALOX5	26308880
ENSG00000275565	ALOX5	20497297
ENSG00000012779	ALOX5	20497297
ENSG00000275565	ALOX5	25802082
ENSG00000012779	ALOX5	25802082
ENSG00000275565	ALOX5	22380511
ENSG00000012779	ALOX5	22380511
ENSG00000275565	ALOX5	24090264
ENSG00000012779	ALOX5	24090264
ENSG00000275565	ALOX5	24697244
ENSG00000012779	ALOX5	24697244
ENSG00000275565	ALOX5	24871899
ENSG00000012779	ALOX5	24871899
ENSG00000275565	ALOX5	26076991
ENSG00000012779	ALOX5	26076991
ENSG00000275565	ALOX5	11790644
ENSG00000012779	ALOX5	11790644
ENSG00000275565	ALOX5	25454978
ENSG00000012779	ALOX5	25454978
ENSG00000275565	ALOX5	24313690
ENSG00000012779	ALOX5	24313690
ENSG00000275565	ALOX5	15339030
ENSG00000012779	ALOX5	15339030
ENSG00000275565	ALOX5	16903934
ENSG00000012779	ALOX5	16903934
ENSG00000275565	ALOX5	19823023
ENSG00000012779	ALOX5	19823023
ENSG00000275565	ALOX5	15821759
ENSG00000012779	ALOX5	15821759
ENSG00000275565	ALOX5	26904397
ENSG00000012779	ALOX5	26904397
ENSG00000132965	ALOX5AP	25213852
ENSG00000136383	ALPK3	17100579
ENSG00000136383	ALPK3	22896614
ENSG00000136383	ALPK3	14702136
ENSG00000136383	ALPK3	25380674
ENSG00000136383	ALPK3	23500205
ENSG00000136383	ALPK3	23016861
ENSG00000180318	ALX1	26722397
ENSG00000242110	AMACR	26537174
ENSG00000242110	AMACR	25277991
ENSG00000242110	AMACR	24833092
ENSG00000242110	AMACR	23929631
ENSG00000242110	AMACR	18787636
ENSG00000242110	AMACR	17477519
ENSG00000123505	AMD1	10378277
ENSG00000123505	AMD1	12049458
ENSG00000123505	AMD1	24596666
ENSG00000123505	AMD1	26030749
ENSG00000123505	AMD1	9841864
ENSG00000104899	AMH	25170777
ENSG00000126016	AMOT	26239614
ENSG00000126016	AMOT	25381822
ENSG00000126016	AMOT	16430777
ENSG00000116748	AMPD1	22806328
ENSG00000243480	AMY2A	22980852
ENSG00000243480	AMY2A	21111049
ENSG00000214274	ANG	16971483
ENSG00000154188	ANGPT1	20170743
ENSG00000091879	ANGPT2	23232696
ENSG00000091879	ANGPT2	23467610
ENSG00000091879	ANGPT2	17483315
ENSG00000091879	ANGPT2	25631130
ENSG00000091879	ANGPT2	22911790
ENSG00000091879	ANGPT2	25365520
ENSG00000091879	ANGPT2	26666269
ENSG00000091879	ANGPT2	18258859
ENSG00000091879	ANGPT2	19289651
ENSG00000091879	ANGPT2	26890140
ENSG00000091879	ANGPT2	25807386
ENSG00000091879	ANGPT2	21685330
ENSG00000091879	ANGPT2	21963909
ENSG00000091879	ANGPT2	17941088
ENSG00000091879	ANGPT2	19948988
ENSG00000091879	ANGPT2	19281810
ENSG00000091879	ANGPT2	22974090
ENSG00000091879	ANGPT2	23697773
ENSG00000091879	ANGPT2	25968123
ENSG00000091879	ANGPT2	24982885
ENSG00000091879	ANGPT2	25776770
ENSG00000091879	ANGPT2	25447443
ENSG00000091879	ANGPT2	19226440
ENSG00000091879	ANGPT2	19191767
ENSG00000091879	ANGPT2	25148511
ENSG00000091879	ANGPT2	18091573
ENSG00000091879	ANGPT2	15501112
ENSG00000091879	ANGPT2	15307132
ENSG00000091879	ANGPT2	19451898
ENSG00000091879	ANGPT2	24259498
ENSG00000091879	ANGPT2	26893923
ENSG00000091879	ANGPT2	21680733
ENSG00000091879	ANGPT2	17489676
ENSG00000091879	ANGPT2	20157765
ENSG00000091879	ANGPT2	24106271
ENSG00000091879	ANGPT2	15701817
ENSG00000091879	ANGPT2	22327175
ENSG00000091879	ANGPT2	20814003
ENSG00000091879	ANGPT2	10922985
ENSG00000091879	ANGPT2	25319741
ENSG00000091879	ANGPT2	24456201
ENSG00000091879	ANGPT2	21712436
ENSG00000091879	ANGPT2	19216842
ENSG00000091879	ANGPT2	25364263
ENSG00000091879	ANGPT2	15770925
ENSG00000091879	ANGPT2	24722242
ENSG00000091879	ANGPT2	20023119
ENSG00000091879	ANGPT2	18202178
ENSG00000101280	ANGPT4	20823154
ENSG00000136859	ANGPTL2	23702783
ENSG00000136859	ANGPTL2	25090954
ENSG00000136859	ANGPTL2	25417860
ENSG00000136859	ANGPTL2	25174582
ENSG00000132855	ANGPTL3	25644496
ENSG00000132855	ANGPTL3	26305978
ENSG00000167772	ANGPTL4	25060575
ENSG00000167772	ANGPTL4	21397862
ENSG00000167772	ANGPTL4	24173241
ENSG00000167772	ANGPTL4	26039997
ENSG00000167772	ANGPTL4	26469243
ENSG00000167772	ANGPTL4	26033474
ENSG00000130812	ANGPTL6	22132739
ENSG00000130812	ANGPTL6	18258819
ENSG00000171819	ANGPTL7	18421092
ENSG00000170209	ANKK1	19217767
ENSG00000163126	ANKRD23	26398569
ENSG00000165138	ANKS6	26327442
ENSG00000131620	ANO1	23239156
ENSG00000131620	ANO1	24928056
ENSG00000131620	ANO1	25839162
ENSG00000131620	ANO1	25351986
ENSG00000131620	ANO1	23034390
ENSG00000131620	ANO1	24825187
ENSG00000131620	ANO1	25541940
ENSG00000131620	ANO1	25739000
ENSG00000131620	ANO1	18648740
ENSG00000131620	ANO1	22564524
ENSG00000131620	ANO1	26563938
ENSG00000131620	ANO1	24704530
ENSG00000131620	ANO1	26834491
ENSG00000131620	ANO1	24758567
ENSG00000177119	ANO6	26414452
ENSG00000136938	ANP32B	26844697
ENSG00000166825	ANPEP	23677132
ENSG00000166825	ANPEP	20589526
ENSG00000166825	ANPEP	22689743
ENSG00000166825	ANPEP	18973761
ENSG00000166825	ANPEP	26653552
ENSG00000166825	ANPEP	17266036
ENSG00000166825	ANPEP	15016448
ENSG00000166825	ANPEP	18008160
ENSG00000166825	ANPEP	20697159
ENSG00000166825	ANPEP	26208633
ENSG00000166825	ANPEP	22664111
ENSG00000166825	ANPEP	25950387
ENSG00000163297	ANTXR2	21328543
ENSG00000135046	ANXA1	21131366
ENSG00000135046	ANXA1	18262660
ENSG00000135046	ANXA1	15334303
ENSG00000135046	ANXA1	25854353
ENSG00000135046	ANXA1	20962261
ENSG00000135046	ANXA1	22740770
ENSG00000135046	ANXA1	24997993
ENSG00000135046	ANXA1	22222376
ENSG00000135046	ANXA1	25523631
ENSG00000135046	ANXA1	25536365
ENSG00000109511	ANXA10	23029062
ENSG00000182718	ANXA2	25547062
ENSG00000182718	ANXA2	23945256
ENSG00000182718	ANXA2	18220793
ENSG00000182718	ANXA2	26269667
ENSG00000182718	ANXA2	25321192
ENSG00000182718	ANXA2	25385370
ENSG00000182718	ANXA2	25611381
ENSG00000182718	ANXA2	22493182
ENSG00000182718	ANXA2	24402284
ENSG00000182718	ANXA2	24591759
ENSG00000177721	ANXA2R	25633185
ENSG00000138772	ANXA3	26095609
ENSG00000138772	ANXA3	24375474
ENSG00000138772	ANXA3	26093083
ENSG00000138772	ANXA3	25780855
ENSG00000138772	ANXA3	25267273
ENSG00000196975	ANXA4	24479491
ENSG00000164111	ANXA5	22517511
ENSG00000164111	ANXA5	24931023
ENSG00000164111	ANXA5	25854900
ENSG00000164111	ANXA5	17988525
ENSG00000138279	ANXA7	17708571
ENSG00000131471	AOC3	21737458
ENSG00000131471	AOC3	18691041
ENSG00000131471	AOC3	17911464
ENSG00000131471	AOC3	24304424
ENSG00000131471	AOC3	24503888
ENSG00000131471	AOC3	23337801
ENSG00000131471	AOC3	17699811
ENSG00000131471	AOC3	20547706
ENSG00000131471	AOC3	23840939
ENSG00000131471	AOC3	26287391
ENSG00000131471	AOC3	21819380
ENSG00000120868	APAF1	15305193
ENSG00000120868	APAF1	12393884
ENSG00000120868	APAF1	26448723
ENSG00000120868	APAF1	19910549
ENSG00000276497	APBA1	20378958
ENSG00000107282	APBA1	20378958
ENSG00000115266	APC2	25960217
ENSG00000132703	APCS	21708157
ENSG00000132703	APCS	22337829
ENSG00000164062	APEH	20941418
ENSG00000100823	APEX1	24830350
ENSG00000100823	APEX1	17974506
ENSG00000100823	APEX1	20937296
ENSG00000100823	APEX1	24385289
ENSG00000100823	APEX1	25188410
ENSG00000100823	APEX1	25033834
ENSG00000100823	APEX1	19072053
ENSG00000100823	APEX1	20056333
ENSG00000100823	APEX1	25976295
ENSG00000100823	APEX1	26101550
ENSG00000100823	APEX1	14581338
ENSG00000100823	APEX1	24556691
ENSG00000100823	APEX1	25790058
ENSG00000100823	APEX1	22377908
ENSG00000100823	APEX1	20087352
ENSG00000100823	APEX1	20218738
ENSG00000100823	APEX1	23497276
ENSG00000100823	APEX1	21266972
ENSG00000100823	APEX1	18715142
ENSG00000100823	APEX1	19846872
ENSG00000100823	APEX1	25940617
ENSG00000100823	APEX1	20067291
ENSG00000171388	APLN	26009382
ENSG00000171388	APLN	26385179
ENSG00000171388	APLN	16398242
ENSG00000171388	APLN	23549407
ENSG00000171388	APLN	23879244
ENSG00000171388	APLN	24362107
ENSG00000171388	APLN	21725702
ENSG00000171388	APLN	22285858
ENSG00000171388	APLN	24177423
ENSG00000171388	APLN	21612576
ENSG00000171388	APLN	26539370
ENSG00000171388	APLN	23378608
ENSG00000171388	APLN	20610237
ENSG00000171388	APLN	26007641
ENSG00000171388	APLN	18516406
ENSG00000171388	APLN	25795508
ENSG00000171388	APLN	24032577
ENSG00000171388	APLN	25447414
ENSG00000171388	APLN	22007137
ENSG00000171388	APLN	18816630
ENSG00000171388	APLN	22842084
ENSG00000171388	APLN	19140220
ENSG00000171388	APLN	26491547
ENSG00000171388	APLN	20350050
ENSG00000171388	APLN	25634182
ENSG00000134817	APLNR	22140623
ENSG00000134817	APLNR	22687871
ENSG00000134817	APLNR	26436483
ENSG00000134817	APLNR	26676468
ENSG00000134817	APLNR	19070926
ENSG00000134817	APLNR	24608803
ENSG00000134817	APLNR	20385929
ENSG00000134817	APLNR	16398242
ENSG00000134817	APLNR	23588025
ENSG00000134817	APLNR	24990699
ENSG00000134817	APLNR	19346461
ENSG00000134817	APLNR	15907343
ENSG00000134817	APLNR	23578329
ENSG00000134817	APLNR	23121371
ENSG00000134817	APLNR	25712721
ENSG00000134817	APLNR	16278022
ENSG00000134817	APLNR	20584856
ENSG00000105290	APLP1	12779321
ENSG00000118137	APOA1	20350519
ENSG00000118137	APOA1	18333887
ENSG00000118137	APOA1	21157968
ENSG00000118137	APOA1	26207725
ENSG00000118137	APOA1	24567123
ENSG00000118137	APOA1	20513599
ENSG00000118137	APOA1	24713591
ENSG00000158874	APOA2	10514414
ENSG00000110244	APOA4	25591862
ENSG00000110243	APOA5	22809445
ENSG00000110243	APOA5	23279260
ENSG00000110243	APOA5	15166778
ENSG00000084674	APOB	20466372
ENSG00000084674	APOB	26519425
ENSG00000084674	APOB	23428589
ENSG00000084674	APOB	11809850
ENSG00000084674	APOB	21826528
ENSG00000084674	APOB	12843167
ENSG00000084674	APOB	19660610
ENSG00000084674	APOB	22289114
ENSG00000084674	APOB	24201112
ENSG00000084674	APOB	18644789
ENSG00000084674	APOB	18201179
ENSG00000084674	APOB	23913122
ENSG00000128383	APOBEC3A	23315078
ENSG00000262156	APOBEC3A	23315078
ENSG00000128383	APOBEC3A	17898068
ENSG00000262156	APOBEC3A	17898068
ENSG00000179750	APOBEC3B	25566802
ENSG00000239713	APOBEC3G	24986077
ENSG00000239713	APOBEC3G	18501607
ENSG00000239713	APOBEC3G	16940537
ENSG00000239713	APOBEC3G	17168833
ENSG00000130208	APOC1	18037960
ENSG00000110245	APOC3	23704213
ENSG00000110245	APOC3	21297177
ENSG00000110245	APOC3	25994465
ENSG00000110245	APOC3	24345989
ENSG00000110245	APOC3	26238454
ENSG00000110245	APOC3	25692924
ENSG00000189058	APOD	16581512
ENSG00000130203	APOE	17710250
ENSG00000130203	APOE	25857685
ENSG00000130203	APOE	26646927
ENSG00000130203	APOE	12769659
ENSG00000130203	APOE	10671644
ENSG00000130203	APOE	10920030
ENSG00000130203	APOE	22844635
ENSG00000130203	APOE	22338571
ENSG00000130203	APOE	21977806
ENSG00000130203	APOE	15181254
ENSG00000130203	APOE	16866905
ENSG00000130203	APOE	24788224
ENSG00000130203	APOE	14501016
ENSG00000130203	APOE	11444802
ENSG00000130203	APOE	17192461
ENSG00000130203	APOE	23601557
ENSG00000130203	APOE	24480303
ENSG00000130203	APOE	14561921
ENSG00000130203	APOE	16344478
ENSG00000130203	APOE	15353487
ENSG00000130203	APOE	15289932
ENSG00000091583	APOH	19840195
ENSG00000091583	APOH	20956350
[truncated: 24,867 more rows]
